# Supplementary material for: A DIA‐MS‐based proteomics approach to find potential serum prognostic biomarkers in glioblastoma patients
Source: Mol Oncol. 2025 Jun 15;19(9):2686–99. doi: 10.1002/1878-0261.70068 (PMC12420366; doi:10.1002/1878-0261.70068)
Supplement: Supplementary file 1 — Table S1. SAM results for the identification of serum proteins displaying significant differential expression between the GB and control groups. Table S2. Serum proteins of interest with a |log2(FC)| ≥ 0.58 and an AUC ≥ 0.75. Sens: GB vs. controls. Table S3. List of the 44 hub proteins. Table S4. Univariate Cox regression analysis of PFS for the 191 serum proteins of interest based on a serum proteome dataset for 96 GB patients treated with a first‐line Stupp's regimen. Table S5. Univariate Cox regression analysis of OS for the 191 serum proteins of interest based on a serum proteome dataset for 96 GB patients treated with a first‐line Stupp's regimen. [file MOL2-19-2686-s002.xlsx]

## Sheet: Table S1
Table S1. SAM results for the identification of serum proteins displaying significant differential expression between the GB and control groups. In green. proteins with a SAM Q-value < 5% considered to display significant differential expression. GB, glioblastoma; FC, fold change; SAM, significance analysis of microarray.
Gene symbol	Score (d)	Numerator (r)	Denominator (s+s0)	FC (GB/Control)	Q-value (%)
CALML3	7.14366263632622	3.8698338467722	0.54171564976959	14.6196193850085	0
NEXN	6.24440945279884	3.24463474261792	0.519606340222232	9.47834216431767	0
CRKL	4.98858095936729	2.73636765448531	0.548526259626419	6.66390417115205	0
SLC9A3R1	4.8170511498719	2.44750411592778	0.508091784741142	5.45471611870881	0
BIN2	6.40577827780211	2.36907100717814	0.369833438567123	5.16608366145505	0
ARPC5	7.07922068771391	2.36014186699166	0.333390068074544	5.13420843630271	0
WDR44	4.20349019262596	2.3255510289256	0.553242882071008	5.01257191142165	0
MAN1C1	4.07301638760723	2.3049369270237	0.565904162339445	4.94145850887379	0
CALD1	4.58581292898306	2.26639887644059	0.494219653426461	4.81120701462356	0
LIMS1	5.8469326592563	2.21789148454149	0.37932564197235	4.65213023289483	0
CNN2	5.95746713203753	2.11047124194176	0.354256464226593	4.31832325288174	0
TXNDC17	4.59680126795285	2.10477094265213	0.457877297703904	4.30129458911459	0
TMSB4X	6.83382291278159	2.07834039884786	0.304125586128469	4.22321120491602	0
RAD23B	5.02958590192652	2.06362636758839	0.410297469379724	4.18035762218252	0
FKBP1A	5.1920956212642	1.95621600485346	0.376768100502962	3.88042858788684	0
CFHR3	4.53402769198527	1.94120722668043	0.428141899113646	3.84026861530758	0
CHN1	4.17545447414994	1.69067163981982	0.404907214361143	3.22806949954318	0
SNAP23	3.41247204250314	1.64726471883889	0.48271889068154	3.13239189212012	0
ANXA3	4.42611249076524	1.61712492687413	0.365360105566261	3.06763094232387	0
TWF2	4.15197927684813	1.6153184409506	0.389047809067301	3.06379217952242	0
GALE	8.47885461012643	1.61199631272267	0.19011958417089	3.05674522901177	0
G6PD	3.55495251194537	1.61040402696734	0.453002964612342	3.05337339588473	0
MTG1	3.06946870330885	1.60765221440437	0.523755858032153	3.0475549084055	0
PDLIM5	3.68198487869722	1.60190501692484	0.435065615340506	3.03543865443353	0
SKAP2	3.07652972098829	1.56754428612686	0.509517029994208	2.96399761367818	0
AKAP13	6.40226313816412	1.55809467439346	0.243366234840552	2.94464695541391	0
FRMPD1	4.14846375513827	1.5438283602497	0.372144594089203	2.91567185482592	0
ZYX	5.85591491651568	1.54265914099191	0.263436057897816	2.91330983198833	0
COTL1	6.69913056015242	1.52447011512186	0.227562383123218	2.87681034743511	0
CALML5	3.19530614159288	1.50357260693323	0.470556666655951	2.83543995833056	0
CANX	3.66652671811115	1.48241868154724	0.40431143573145	2.79416783695815	0
RAB7A	3.0253642119527	1.4765641454811	0.488061615737849	2.78285192555326	0
EIF4A1	3.9295429708192	1.4428546585893	0.367181290369884	2.71858259188109	0
LASP1	5.6234251135968	1.41425321520907	0.251493206833957	2.66521739585383	0
ARF5	4.77010494428818	1.41422931467875	0.296477610282386	2.6651732426685	0
ZMYND15	3.16496763908531	1.38758229770179	0.438419110693596	2.61639850954715	0
LGALSL	2.95733047809829	1.38293465660543	0.467629393078426	2.6079833455224	0
VSIG4	3.88845683072739	1.35657151598511	0.348871435389278	2.56075905789708	0
FTH1	3.66820337937334	1.33598896642035	0.364207986376312	2.52448475715699	0
CSRP1	3.60230224894099	1.3319769680556	0.369757137521476	2.51747415640394	0
SAA2	2.93691408042981	1.33010491504739	0.452892007944862	2.51420957966189	0
AZU1	3.09682740829658	1.32854638733806	0.42900239896444	2.51149497303313	0
PSMA4	5.80497006137953	1.3190023551489	0.227219493158841	2.49493521671874	0
OSMR	3.36193680439293	1.29467698381501	0.385098548587618	2.4532206224158	0
IGLC7	4.88055633949529	1.27071869377907	0.26036349247645	2.41281732649068	0
RAB6B	2.85774198907177	1.26871595224813	0.443957487099884	2.40947019017319	0
UBE2L3	2.99999970429523	1.25431686065717	0.418105661431002	2.38554162619145	0
CORO1A	6.75383761134522	1.2272018886647	0.181704381906255	2.34112487366797	0
MAPRE2	4.33519252151529	1.197579847253	0.27624605857975	2.29354600707088	0
ANXA5	3.2545038819278	1.19592324472441	0.367467143414806	2.29091390990516	0
H4C1	3.50028862027343	1.19477782780473	0.341336946012011	2.28909577781059	0
ERP44	3.54815325550525	1.18330416373709	0.333498605760926	2.27096294147892	0
GMFG	5.04319741239136	1.17669828504023	0.233323859611172	2.26058832147864	0
LY6G6F	2.99889776309433	1.152236282316	0.384219927900142	2.22258143838211	0
FTL	3.77964794466802	1.14198020782185	0.302139306236933	2.2068372045139	0
SH3BGRL3	5.94175574089569	1.13547956292697	0.191101689877914	2.19691577791404	0
CDHR5	3.33863894750607	1.13281342693733	0.339303963306225	2.19285957255334	0
ABCA1	4.16987172970809	1.1263449041369	0.270115000447686	2.18304959193309	0
PDLIM1	4.78082800641393	1.10845999673701	0.231855234124696	2.15615366026446	0
MMP9	5.68707112739461	1.10432483496838	0.194181646445189	2.14998237790056	0
MMP8	2.98782486493649	1.10182325364024	0.368771030247001	2.14625761599573	0
VIM	5.30616951184615	1.09819950622327	0.206966532782549	2.14087343172526	0
SGO2	6.47214167411793	1.09203920494627	0.168729187328103	2.13175140126243	0
MYL9	4.60849812307627	1.09059759331793	0.236649243244115	2.1296223146515	0
ITGAL	5.14244053993774	1.06760975439053	0.207607603063011	2.09595792266754	0
SAA1	3.31624443126034	1.04109896164741	0.313939151117321	2.05779456533725	0
TPM4	3.91230498928848	1.03653485798403	0.264942242698859	2.05129482223359	0
S100A9	5.0728824917553	1.01765204597997	0.200606272200057	2.02462125087913	0
TAGLN2	4.71453781395583	1.01437349438231	0.215158629416354	2.02002548499127	0
TPM3	4.4936139313929	0.991761746155253	0.220704707012477	1.98861190095327	0
ARPC3	3.33104600545182	0.967759238790912	0.290527130879312	1.95580052989029	0
S100A4	4.31104544250855	0.964030535328478	0.223618736611488	1.95075221121909	0
GGT1	4.91377930730913	0.950937349124738	0.193524635449183	1.93312824374349	0
APOC3	5.197300478116	0.950271836279008	0.182839502984341	1.93223670051872	0
ECPAS	6.45651387655091	0.948138750484741	0.146849951632295	1.92938191760094	0
MPO	4.34544945400015	0.947578913958752	0.218062348668322	1.92863336791222	0
S100A8	4.33470353315208	0.928831095240058	0.214277882705541	1.90373292278195	0
PRDX5	4.14543231055565	0.920372564825747	0.222020888504722	1.89260398067513	0
CAVIN2	3.54265036652013	0.886837607549056	0.250331677077176	1.84911840428809	0
RAB27B	3.01842709582362	0.864495128708333	0.286405833655705	1.82070240067502	0
PFN1	4.53442453029021	0.863324385472787	0.190393374000544	1.81922550478969	0
ACTN4	3.02521549979681	0.848614807270488	0.28051383689112	1.80077109816731	0
ARHGDIB	4.40349925518907	0.848209552918732	0.192621709182579	1.8002653309633	0
RAB11B	3.48951935148038	0.835481681411988	0.239426006065147	1.78445272553108	0
CD84	5.32593394643157	0.810611187337342	0.152200758682045	1.75395433535044	0
IDE	5.36305880463378	0.803563513856565	0.149833060409905	1.74540703098009	0
APOC2	4.77698494796461	0.800484733669929	0.167571123290016	1.74168622054094	0
TXN	4.82497435559135	0.781928616820585	0.1620586057446	1.71942789472324	0
BBS7	3.52258823369007	0.761328658887155	0.216127633541099	1.69505097374667	0
MYH9	3.81306147607735	0.748965615433464	0.196421070085646	1.68058744959844	0
UGP2	3.64141482727767	0.741242606326614	0.203558957571656	1.67161499614896	0
SOD1	3.43096089885892	0.722855187463855	0.21068592991085	1.65044514296684	0
HYDIN	5.58990372976652	0.719303361933314	0.128679025025599	1.64638684728187	0
PARK7	3.01298106835406	0.715625726817155	0.237514179671925	1.64219531741612	0
PRSS1	5.73709765479993	0.714041390498508	0.124460386324626	1.64039288411013	0
MYL6	3.23815614977831	0.696578318185711	0.21511572820026	1.62065647280878	0
IL1R2	4.31082308790612	0.691832875663895	0.160487420048577	1.61533442119428	0
CAP1	3.50877501353446	0.682169691446479	0.194418191196396	1.60455105074226	0
APOF	4.0276922993304	0.674984794995449	0.167585988410203	1.59657994577997	0
REC8	2.96355394263564	0.671106883105578	0.226453405639288	1.59229415945234	0
ARPC4	3.48552496310719	0.670348537391178	0.192323550824204	1.59145739761945	0
SEMA4B	5.3754998329672	0.669421119892506	0.124531883674712	1.59043467895561	0
YTHDC2	4.09362251734084	0.667080072476839	0.162955931977374	1.58785598861911	0
PGLS	2.92538604465637	0.645412033403385	0.220624568365027	1.56418595365288	0
ACAN	3.69716594901063	0.640211823371377	0.173162858308456	1.5585579774432	0
ALDH1A3	3.79727274436106	0.631158495451107	0.166213632241291	1.54880819947456	0
SERPINB1	3.52002292151297	0.626734920784649	0.178048533989451	1.54406653501488	0
TKT	4.50547752373839	0.616743223484036	0.136887426523504	1.53340971311501	0
APOA5	2.88049065488092	0.61095515028752	0.212101070091053	1.52727001828968	0
TALDO1	4.17020030744785	0.609979545986043	0.146271042399723	1.52623757035713	0
PPIB	4.12055397820609	0.602085393509062	0.146117584357233	1.5179090957644	0
GP1BA	4.90168505923921	0.598346436757735	0.122069539255671	1.513980303929	0
PPIA	3.79420613306838	0.598285652921248	0.157684013977758	1.51391651803521	0
CFHR5	3.61237402727801	0.590866328747889	0.163567317306043	1.50615090948592	0
GPI	3.64510051049528	0.589319448727515	0.161674402950124	1.50453685655903	0
ITGA1	2.83697329899604	0.580779676901171	0.204718062417683	1.49565732961499	0
AMBP	4.34439948196036	0.577555445417392	0.132942526997259	1.49231846680867	0
ACTR2	3.05433146200764	0.571005594775366	0.186949452565321	1.48555868165034	0
SH3BGRL	3.1185363961669	0.553335087855054	0.177434224764917	1.4674741477667	0
PEBP1	3.77726757004692	0.550441353759947	0.145724745084211	1.46453366211949	0
DCD	3.59260881738095	0.541401092997139	0.150698592726783	1.45538524847829	0
PGK1	3.28350775026422	0.531285606734567	0.161804279795537	1.44521647550224	0
PSMA1	3.38034260832059	0.52484252167301	0.155263114567479	1.43877652084067	0
APOD	4.1127207785471	0.519835303486143	0.126396935624155	1.43379155857081	0
PSMB2	3.05388184822206	0.515771908587853	0.168890590475244	1.42975892229179	0
S100A6	2.9825604169585	0.510109139062447	0.171030613885313	1.42415792826244	0
APOC1	3.59210744895362	0.504026725849744	0.140315047089298	1.41816630689236	0
APOE	3.95979231800528	0.481205744633101	0.121522975446224	1.39590982245955	0
SOD2	3.07759313382964	0.459805379698492	0.149404212871481	1.37535626935805	0
PGD	2.8960080213576	0.444078556771302	0.153341618357509	1.36044492852632	0
SERPINA3	3.35739716981866	0.389564176533788	0.116031603301444	1.30999760715421	0
MAN1A1	3.17537354293043	0.38291435864307	0.120588760177706	1.30397332641152	0
VTN	3.81607051717958	0.377217623020361	0.0988497516809932	1.29883451036354	0
GPX3	2.94354173478904	0.327812842971593	0.111366806557301	1.25510915871504	0
F2	3.03574505096741	0.280609117731021	0.0924350078876349	1.21470763571394	0
LRP1	-2.79136811171978	-0.252244586160325	0.090365933859191	0.839589141798063	0
CFB	-2.77105042856816	-0.280601256979732	0.101261692709332	0.823247849335112	0
QSOX1	-3.13736279230677	-0.308921459842967	0.0984653290975733	0.807245019637357	0
C6	-2.89897513934332	-0.320085504942575	0.110413332145747	0.801022401579652	0
PEPD	-3.55374070298575	-0.352837259010697	0.0992861574605748	0.783042621190121	0
MAN2A1	-3.66491340300054	-0.361361665421567	0.098600328489539	0.778429524151733	0
PTPRJ	-3.08296787193801	-0.366261171093402	0.118801488146279	0.77579040022043	0
CTBS	-3.51453594808276	-0.370935406353707	0.105543210208465	0.773280958714247	0
CDH1	-3.15190128106343	-0.374292709640839	0.118751406298663	0.771483544687839	0
ENPP2	-2.80896384360427	-0.37495552703739	0.133485351864221	0.771129183403799	0
F13A1	-2.97580314544743	-0.375693460694325	0.12624943328966	0.770734854279913	0
C8B	-3.00727116613968	-0.377402032118191	0.125496508717785	0.769822619852372	0
CTSF	-2.78462889831982	-0.386611265715141	0.138837626065151	0.764924220063197	0
CFH	-2.80722602289346	-0.393811296936331	0.140284855485353	0.761116237149304	0
HABP2	-2.77726828622981	-0.396150465698373	0.142640330306783	0.759883172147681	0
C7	-2.9618705624122	-0.397527015036516	0.134214850601967	0.759158474427338	0
LYZ	-2.99552707912389	-0.402342825808372	0.134314534698196	0.756628578423038	0
COL6A3	-3.51585542118698	-0.406884536180808	0.115728460769141	0.754250401167428	0
GSN	-4.14372671366957	-0.408070590411025	0.0984791272708352	0.75363057907618	0
CNTN4	-3.32870598023122	-0.425460563181339	0.127815603332976	0.744600988632084	0
SNED1	-3.64906009336499	-0.428598132217626	0.11745439133681	0.742983392147698	0
HSPG2	-4.02959816803645	-0.43322914525462	0.107511748613318	0.740602258783817	0
MASP1	-3.53703036877016	-0.435939460415922	0.123250132163129	0.739212234432308	0
SERPINA7	-3.90913138750527	-0.440056099182815	0.112571324818952	0.737105945730652	0
KNG1	-3.44647420969434	-0.440619647205754	0.127846494822554	0.736818072364398	0
NRP1	-3.79154611385197	-0.442478292542072	0.11670128207739	0.735869429961851	0
F9	-2.92292001797743	-0.451226388544249	0.1543752089585	0.73142082636527	0
CD93	-2.81287533662864	-0.454630903288237	0.16162497404991	0.729696832671711	0
MET	-2.76028096519323	-0.457565258213236	0.165767638868315	0.728214181533155	0
SELL	-3.78329457371461	-0.457885918327431	0.121028354891715	0.728052343246138	0
POSTN	-2.98252878845216	-0.461761121891087	0.154822016699033	0.726099355851513	0
PTPRS	-3.32384521363774	-0.461892419285331	0.138963275843949	0.726033277704244	0
SERPINA11	-2.95225044787844	-0.464528975637965	0.157347414739758	0.724707647882829	0
INHBC	-2.9792899099325	-0.474518950051142	0.15927249928554	0.719706727872089	0
ACE	-2.98180306306861	-0.486693431045806	0.163221185555073	0.713658887409914	0
ADA2	-3.02293491267006	-0.495971494694105	0.164069524823487	0.709084028047617	0
PAM	-3.41958396027469	-0.498151242729854	0.145675979451558	0.70801349170418	0
C1QC	-3.83645521115456	-0.49819220888164	0.129857428657876	0.707993387541104	0
CP	-4.16271990301253	-0.510865807354467	0.122724040833196	0.701801138194756	0
MMP2	-4.45743781639214	-0.517879310792717	0.116183182385232	0.69839768851664	0
ISLR	-3.67773347704647	-0.52415945771047	0.142522415227167	0.695364124636193	0
SPP2	-2.99496084381165	-0.528997704107651	0.176629255504524	0.69303604571587	0
IGHG2	-2.82204115979817	-0.530060441516628	0.187828742212441	0.69252572017487	0
CALR	-4.12533309625276	-0.55461425085903	0.134441083403135	0.680839077299746	0
NEO1	-4.68014521967936	-0.56886071324187	0.121547662848129	0.674148949261954	0
B2M	-3.78343554074557	-0.569643122676345	0.150562396674026	0.673783440625983	0
LGALS3BP	-3.33903229410958	-0.571772157113948	0.171238882032563	0.672789848666451	0
CFD	-3.76817604913813	-0.572661107078812	0.151973023449844	0.672375421310788	0
MST1	-3.26862808531548	-0.579285209412216	0.177225794520549	0.669295301016062	0
CD109	-3.99299745024182	-0.579872728594045	0.145222413943422	0.669022794519759	0
PCOLCE	-3.77473336189207	-0.581123841354721	0.153950964383729	0.668442865913076	0
APOM	-2.71372348228965	-0.592711375516732	0.218412590444419	0.663095525271799	0
SOD3	-3.21615003640334	-0.595434922644621	0.185139037639706	0.661844901778701	0
ITGB1	-4.97449607914578	-0.597085102756937	0.120029263920833	0.661088304657585	0
MCAM	-5.30546054917037	-0.598363763288807	0.112782624193177	0.660502641705998	0
GLIPR2	-5.02412871622142	-0.599060901605801	0.119236774263289	0.66018355107849	0
SERPINA5	-4.57068552708842	-0.60702555910987	0.132808427863238	0.656548931040493	0
DAG1	-3.92530767398307	-0.611352032417431	0.155746270915136	0.654582967081415	0
CETP	-4.02283574480161	-0.615392041122037	0.152974687549015	0.65275248904502	0
CACNA2D1	-4.17251142380336	-0.622901846025318	0.14928703189925	0.649363479404348	0
FBN1	-3.03050669916074	-0.623698662068021	0.205806726063581	0.649004927970845	0
ECM1	-3.91522049747157	-0.629463773556729	0.16077351811047	0.646416633294628	0
PDGFRB	-2.69738080225533	-0.630167654060322	0.233622057936139	0.646101328205953	0
FAM3C	-3.7922965288035	-0.632660296878388	0.166827749906466	0.64498597859602	0
MMRN2	-4.20316125959357	-0.644281468213036	0.153284974908466	0.639811368251552	0
PTGDS	-4.35433631415183	-0.644825404154926	0.148088102900827	0.639570187134476	0
LUM	-4.47815618078445	-0.647118877328683	0.144505651702243	0.638554260887472	0
CDH5	-5.38136153860108	-0.647583707310387	0.120338264334258	0.638348554660434	0
IGF1	-2.76976454585582	-0.649918734060872	0.234647647228099	0.637316212196993	0
FETUB	-4.31240617322087	-0.658037292913036	0.152591677704041	0.633739878960721	0
IGHM	-2.69527057672232	-0.664140866784539	0.24640971949918	0.63106439502753	0
CCL14	-3.54791699138177	-0.667575588101984	0.188159866683349	0.629563764525209	0
ANTXR2	-3.18760746604643	-0.672236435012099	0.21089059495957	0.627533144407437	0
JCHAIN	-2.82631729798721	-0.673683337203759	0.238360830075069	0.62690409676051	0
CNTN1	-5.11568480695067	-0.674241735934828	0.131798920648656	0.626661498910876	0
GNPTG	-4.91109310954462	-0.683651112353452	0.139205487883092	0.622587660165486	0
IGHA2	-2.94071683222584	-0.693860611804483	0.235949481500841	0.618197355661489	0
PGLYRP2	-4.41369807195314	-0.709004869880772	0.160637374447098	0.611741955600483	0
FGFR1	-5.12356984526169	-0.710028329921354	0.1385807847585	0.61130813458947	0
COL6A2	-3.79173375440847	-0.712161194012948	0.187819409309778	0.610405051250354	0
CRTAC1	-4.99677909529076	-0.730074729270777	0.146109066530245	0.602872685206134	0
CDC5L	-2.92338381280482	-0.742935271247198	0.254135385163262	0.5975224105976	0
FBLN1	-4.79845182659925	-0.744856599193252	0.155228524972219	0.596727181975954	0
IHH	-4.63652686151663	-0.746997142183332	0.161111358673114	0.595842467582789	0
ADAMTSL4	-5.38307477233769	-0.752141393046244	0.139723378339702	0.593721641788364	0
TGFBR3	-2.99572812810176	-0.755763501375613	0.252280403647477	0.592232881731762	0
F13B	-5.5317294881958	-0.761604156366165	0.137679211897718	0.589840113020904	0
ANG	-3.64650682886431	-0.773896067624209	0.212229430505478	0.584835962344519	0
ST3GAL6	-3.19163558438559	-0.776760200581149	0.243373712331472	0.583676059316591	0
PEBP4	-3.15194520353467	-0.783230864596714	0.248491269365463	0.581064062620548	0
L1CAM	-3.03815747111624	-0.789342857851949	0.259809725254938	0.578607585510127	0
IGKC	-4.84941773196871	-0.794656344037033	0.163866341890582	0.576480477094475	0
SPTB	-2.83654000054512	-0.795462658824645	0.280434141126787	0.576158375159965	0
CEACAM1	-3.41345788460304	-0.808563133814449	0.236875087125465	0.570950218289232	0
IGHV5-51	-3.68650954993411	-0.828609230279234	0.224767959788425	0.56307178656306	0
F11	-5.38409398014516	-0.836368347057702	0.155340592148273	0.560051597181856	0
B3GNT8	-5.61407609262193	-0.836622995143797	0.149022382550763	0.55995275198065	0
ORM1	-3.13513280030749	-0.849168705484388	0.27085573708428	0.555104500358146	0
COL6A1	-5.25956488980431	-0.855396180641339	0.162636301398149	0.552713524330789	0
IGKV3D-20	-3.64714890670931	-0.862330560752143	0.236439636222638	0.550063255760036	0
IGKV3-20	-3.31991665805921	-0.869014569677557	0.261757947317139	0.54752070599508	0
AHSG	-4.07069182847181	-0.874530695349989	0.214835888394504	0.545431264737936	0
GGH	-5.10190624959643	-0.875849710896707	0.171671071173836	0.544932820146874	0
CTSS	-5.01351023898627	-0.881079683462676	0.175741075905498	0.542960938314871	0
HYAL1	-3.6543346063439	-0.903324214210166	0.247192529288917	0.534653378767797	0
CDH6	-3.36562441123738	-0.915436844029044	0.271996138657814	0.530183308351415	0
IGKV1-6	-3.13624358701763	-0.950962912938799	0.303217172567615	0.517287088380071	0
MADCAM1	-4.20646037805547	-0.958912115141784	0.227961760948539	0.514444691492443	0
HLA-B	-3.92440998120986	-0.959375272221891	0.244463569508639	0.514279562721559	0
CILP2	-2.90245195193565	-0.968566398045985	0.333706264250144	0.511013603403609	0
CD209	-3.08125993827027	-0.979394060218477	0.317855059241863	0.507192718872429	0
IGHV3-15	-3.9362599193612	-1.00941368218458	0.256439793830586	0.496748087379742	0
SHBG	-5.44639615020784	-1.01661774777498	0.186658795970283	0.49427376972326	0
MGP	-5.70474292193513	-1.041539891799	0.182574378206282	0.485808658477384	0
C1QA	-6.97872494669283	-1.04634709482394	0.149933849351635	0.484192589769781	0
KCTD12	-3.7747554835768	-1.05587821725694	0.27972095725163	0.48100432881268	0
HRG	-6.78405324003797	-1.05994463684226	0.15624061299913	0.479650465808165	0
CD44	-3.7104666255557	-1.06363208107318	0.286657228971541	0.478426072647767	0
IGF2	-3.26434118407961	-1.1014007796353	0.337403695730979	0.466063753060766	0
SBSN	-3.06081706241033	-1.10553679961052	0.361190093059639	0.464729522044243	0
IGKV3D-15	-5.22655135571892	-1.10858969989192	0.2121073006733	0.463747143393485	0
EFEMP1	-4.42627506297169	-1.11091318598988	0.250981507065229	0.463000871450232	0
TFPI	-2.81092171157412	-1.12747677571442	0.40110571954814	0.457715554324249	0
MARK1	-2.7277947428942	-1.19137883986114	0.436755310480978	0.437884157654106	0
ROCK2	-4.10272922180669	-1.20527453639742	0.293773844491414	0.433686807669549	0
CBLN4	-2.74798907328316	-1.21100986429007	0.440689475829397	0.43196614016266	0
PDCD1LG2	-3.40999753208467	-1.21580418480206	0.356541074696551	0.430533025914388	0
OLFM2	-2.80533559083534	-1.23989387605374	0.441977024105177	0.423403800413616	0
IGKV4-1	-5.29906015182056	-1.26915539294875	0.239505753206579	0.414902601152523	0
RARRES2	-4.65986488509776	-1.30070332239637	0.279128977871444	0.405928257498262	0
LAMC1	-3.01163545735973	-1.30753922320766	0.43416251459397	0.404009403202584	0
THBS4	-5.23071386869548	-1.31402615027953	0.251213540496575	0.40219689518697	0
LECT2	-3.7552040182136	-1.31612518211406	0.350480340277267	0.401612149129261	0
ADGRE5	-3.07613008032473	-1.35313712301857	0.439882933323719	0.391439941389674	0
LILRB5	-2.87962286819151	-1.35323996626823	0.469936525791694	0.39141203838894	0
CPM	-3.14264301031115	-1.35799988737594	0.432120314945186	0.390122770541803	0
COMP	-8.74053946191382	-1.37011511208357	0.156754067418119	0.386860379712904	0
HPR	-5.93774960530486	-1.37152316148973	0.230983664293354	0.38648299379262	0
IGHV1-18	-3.58348611004481	-1.37717897556761	0.384312631129575	0.384970826056899	0
IGLV6-57	-2.70464783454544	-1.4362456738535	0.531028718603906	0.369527676280104	0
POMGNT1	-3.97341514600872	-1.47302548163309	0.370720256380141	0.360226074652275	0
IGHV1-2	-3.51473006560408	-1.48139730907558	0.421482526801378	0.358141769036432	0
MANBA	-3.29917966622608	-1.4842652674022	0.44988918990885	0.35743052002998	0
ASGR2	-2.75148662372564	-1.4939555707806	0.542963050555455	0.355037773206561	0
CRYBG2	-3.2065311513094	-1.51453032171396	0.47232671389938	0.350010395899923	0
IGKV1-8	-2.85444502827139	-1.51944830519398	0.532309534828957	0.348819281567518	0
DPCD	-2.9157537134997	-1.55496793623316	0.533298793047502	0.340336092979709	0
CCL5	-4.65768020529254	-1.55558802297475	0.333983432612468	0.340189844087038	0
IGHV3-49	-3.23902552255326	-1.59594388595466	0.492723467241037	0.330805726512238	0
IGKV6-21	-4.38662509546996	-1.63883267192451	0.37359761462563	0.321116194101929	0
CLC	-3.97346502361199	-1.64459476768789	0.413894361197348	0.319836220103176	0
TIE1	-3.19888258688196	-1.65491911614785	0.517342875582358	0.317555548701407	0
IGHV1-46	-3.39107081113432	-1.66440000724991	0.490818416939269	0.315475525926897	0
ANTXR1	-6.9350440318813	-1.72461611267823	0.24868135007506	0.302579024972099	0
PI16	-7.68593481715623	-1.7420681852416	0.226656643164996	0.298940820197145	0
ITLN1	-3.69143438515708	-1.75978780382058	0.476721951471364	0.29529159459124	0
ITGA2	-4.85985754418787	-1.79744674333925	0.369855850093568	0.287683275355163	0
C6orf120	-3.93020989071652	-1.82770188123769	0.465039255423705	0.281713014338007	0
DMKN	-4.12633952447292	-1.86090983044787	0.450983206643806	0.27530260561185	0
CYCS	-3.71279305666842	-1.88925077247692	0.508848929536673	0.269947213051873	0
COL1A2	-2.97658879547966	-1.89793510908026	0.637620860483828	0.268327140402135	0
CDK12	-3.6265963865022	-1.92441298945079	0.530638864752981	0.263447429914493	0
IGHV3-64D	-4.47425318799846	-1.95849657670806	0.43772591635213	0.257296443987523	0
FAP	-3.17848930179234	-2.01446050619835	0.633779231241207	0.247506701587008	0
IGHV3-38	-4.57344052068243	-2.05930076492037	0.450273870537425	0.239932290315606	0
COL1A1	-4.0329308556444	-2.0746576971895	0.514429275246773	0.23739184862462	0
NENF	-3.73409958505539	-2.08350277055403	0.557966578848787	0.235940866484181	0
DSC3	-4.76440955939749	-2.1185487229036	0.444661336623528	0.230278444467313	0
CR2	-4.41897391405367	-2.12561801796879	0.481020720943538	0.229152825877928	0
CKM	-3.74009163239126	-2.13427485487882	0.570647744668826	0.227781920179073	0
BOD1L1	-3.49585896001425	-2.13933779064627	0.611963415891799	0.226983952495564	0
INHBE	-3.65563782464155	-2.15716004973888	0.590091292741888	0.224197166544904	0
YARS1	-4.51995870087894	-2.19738774979646	0.486152174215476	0.218032068594251	0
IZUMO3	-3.75049985163401	-2.19984338850234	0.586546720577503	0.217661267720914	0
IGHV3-72	-4.77078110702384	-2.21791622948554	0.464895827272433	0.214951602426797	0
CSPG4	-5.17177178507037	-2.31747212228813	0.448100229205415	0.200618683924379	0
WARS1	-4.37253514585524	-2.34005192568184	0.535170524106592	0.197503219274405	0
BDNF	-3.82682445063558	-2.40527911422969	0.628531343743822	0.188772548358111	0
IGLV1-40	-4.43839157817118	-2.44903721524715	0.551784846405163	0.183132885234841	0
LSAMP	-4.88350320634561	-2.5039511952545	0.512736674770863	0.176293208760024	0
CDKL3	-4.52128090827466	-2.52661864103388	0.558828060519258	0.173544958322774	0
RASSF5	-5.35290887510932	-2.72471955803822	0.5090166153786	0.151278664984278	0
SFTPD	-5.82197086551524	-2.84256443835835	0.488247795123033	0.139412860891113	0
IGKV1D-16	-4.43801525448922	-2.978634634585	0.671163676504266	0.126864943056094	0
FBLN5	2.80486507185583	1.57334306262138	0.560933600125149	2.97593509694134	0.0950625020813844
NCK2	2.66083393273861	1.41000504402263	0.529910952605527	2.65738091904499	0.0950625020813844
MMP3	2.75327090569791	1.14273578860611	0.415046621907497	2.20799329118419	0.0950625020813844
CSTA	2.80084229180336	1.08958494596086	0.389020456149752	2.12812802814865	0.0950625020813844
OMD	2.6398548124398	1.0492020258366	0.397446867491515	2.06938492625084	0.0950625020813844
PSME1	2.78885278179301	1.02025580686582	0.365833511731614	2.02827856543711	0.0950625020813844
PRSS12	2.81732838479499	0.904592320277924	0.321081605239905	1.87201542216379	0.0950625020813844
PTX3	2.66073078703784	0.717845379457055	0.269792563364227	1.64472385503922	0.0950625020813844
GUCA2A	2.76722531418619	0.589525983293438	0.213038663773142	1.50475225974637	0.0950625020813844
IGFBP2	2.79539251654386	0.561252361512841	0.200777657588766	1.47554954305248	0.0950625020813844
CSTB	2.76717190326894	0.560162596661241	0.202431441284694	1.4744353818334	0.0950625020813844
ICAM3	2.69392147419214	0.527093874880435	0.195660445165166	1.44102351190288	0.0950625020813844
PSMB1	2.75629787966442	0.454626049710427	0.164940826267217	1.37042754057257	0.0950625020813844
CST6	2.64025396830352	0.454339857158542	0.172081876445574	1.37015571094482	0.0950625020813844
AZGP1	2.73675634828946	0.300863391518014	0.10993429930511	1.2318814213371	0.0950625020813844
APOA1	-2.57550766174033	-0.254209409802009	0.0987026416493878	0.838446473581418	0.0950625020813844
F5	-2.50725309319785	-0.275784252397354	0.109994580581256	0.82600117991632	0.0950625020813844
OLFM1	-2.57035889913895	-0.284502897045245	0.110686059110481	0.821024456789808	0.0950625020813844
GSS	-2.56292512453448	-0.295559311762862	0.115321087195845	0.814756402027403	0.0950625020813844
CHL1	-2.55257213338194	-0.296136300281555	0.116014860621862	0.814430615161658	0.0950625020813844
EXTL2	-2.52225648354799	-0.401829542319311	0.159313513490931	0.756897820390522	0.0950625020813844
NAGLU	-2.64353487793408	-0.449589395038803	0.17007129309758	0.732251224098586	0.0950625020813844
B3GNT2	-2.6739168837327	-0.481238314639953	0.179975046183245	0.716362481556642	0.0950625020813844
CD5L	-2.48518916476227	-0.536540795105662	0.215895354250422	0.689421982225525	0.0950625020813844
PLXNB2	-2.63197953848938	-0.573030540809448	0.217718463395934	0.672203266869234	0.0950625020813844
VNN1	-2.55354373966995	-0.630565688444458	0.246937492649317	0.645923095756252	0.0950625020813844
CFHR4	-2.61111453994395	-0.733920281236848	0.281075483288682	0.601267847689976	0.0950625020813844
FCN1	-2.54380356851009	-0.742107571498671	0.291731476708843	0.597865318165488	0.0950625020813844
IGLV2-18	-2.62959168466385	-0.85840734939995	0.326441308133997	0.55156111304925	0.0950625020813844
CTSH	-2.50344110555251	-0.958920481577838	0.383040958882955	0.514441708148068	0.0950625020813844
DPM3	-2.59196692334471	-0.979211498375871	0.377787034840816	0.507256904229323	0.0950625020813844
IGLV2-8	-2.63990329256485	-0.994116083747242	0.376572917101592	0.502043374016942	0.0950625020813844
LDLR	-2.57328684603404	-1.16827441119549	0.45400084836871	0.444953225204523	0.0950625020813844
FCGR3A	-2.65733713269674	-1.17877140258652	0.443591213204576	0.441727512650211	0.0950625020813844
IGHG3	-2.64779925274026	-1.22801639100795	0.463787573675402	0.42690400694902	0.0950625020813844
SERPINB6	-2.58668782029136	-1.2338541590156	0.477001572952325	0.425180059000276	0.0950625020813844
QPCT	-2.58037679872013	-1.37658305324103	0.533481410127316	0.385129875676655	0.0950625020813844
KIAA1671	2.46258634075814	1.70818156575407	0.693653472157318	3.26748715767414	0.174365979753555
ZNF550	2.57132267756606	1.30995985978296	0.509449813985591	2.47934641586892	0.174365979753555
CYB5R3	2.49486354379363	1.17814583917397	0.472228568213599	2.26285766191342	0.174365979753555
SDCBP	2.57957638406579	1.14353412873478	0.44330306937157	2.20921546039291	0.174365979753555
EXOSC8	2.62325682650498	1.07366686757607	0.409287743665777	2.10477623984049	0.174365979753555
FABP4	2.52054170781833	1.06248260920477	0.421529469601364	2.08852238885916	0.174365979753555
GLOD4	2.62603929724515	0.917952597625686	0.349557829766168	1.8894320002434	0.174365979753555
FABP5	2.61069798958496	0.668453749167984	0.256044073973586	1.58936860178716	0.174365979753555
TUBA4A	2.58944081550149	0.624578084811404	0.241201915514892	1.54175987283909	0.174365979753555
ARG1	2.60398262147191	0.568344479612254	0.218259705316694	1.48282102823354	0.174365979753555
RAN	2.56676705287565	0.514604065864075	0.200487249237341	1.42860201949844	0.174365979753555
CFL1	2.51218843567841	0.468859432691724	0.186633863142161	1.38401485960853	0.174365979753555
VWF	2.54057557098048	0.415179223362662	0.1634193558755	1.33346432063253	0.174365979753555
APOL1	2.59038608023607	0.366860147447227	0.141623733329278	1.28954323833507	0.174365979753555
VCAN	2.53715155181377	0.366835390298506	0.144585525463097	1.28952110951442	0.174365979753555
PVR	2.53091917580218	0.328030989764068	0.129609429214624	1.25529895540157	0.174365979753555
COL18A1	2.50607274238018	0.287895854061851	0.114879288694716	1.2208583775977	0.174365979753555
SELENOP	2.46847912359526	0.274410650067502	0.111165878392292	1.20949990002511	0.174365979753555
HSPA5	-2.45518116393894	-0.212034502435591	0.0863620597737951	0.863318911826149	0.174365979753555
C1R	-2.35091757288596	-0.229979610907982	0.0978254676218453	0.852646941836487	0.174365979753555
TTN	-2.44054744215225	-0.246496181964357	0.101000364798063	0.842941150060188	0.174365979753555
ABI3BP	-2.31395791869259	-0.273457078916611	0.11817720482623	0.82733465593468	0.174365979753555
B4GAT1	-2.37540649024922	-0.278446905098178	0.117220739372891	0.824478109632591	0.174365979753555
APOA4	-2.45805349375879	-0.279393859336814	0.113664678187932	0.823937117362586	0.174365979753555
NCAM2	-2.39733461444744	-0.305031516158335	0.127237772449484	0.809424534203118	0.174365979753555
ICAM1	-2.30523462710046	-0.337370402699774	0.14634970286045	0.791482631692927	0.174365979753555
FN1	-2.37100024079314	-0.356357622836374	0.150298433844598	0.781134224510204	0.174365979753555
CPN1	-2.4335418053698	-0.362833726949034	0.1490969771501	0.777635654546537	0.174365979753555
ITIH3	-2.30735301747556	-0.377249065995283	0.163498633775609	0.769904246960755	0.174365979753555
CD248	-2.36858665129891	-0.43659043623731	0.184325296268088	0.738878760809637	0.174365979753555
CRHBP	-2.3635976945683	-0.454424378802154	0.192259613320173	0.729801297611368	0.174365979753555
IGHA1	-2.32854773783744	-0.461179821853708	0.198054699227259	0.726391979459467	0.174365979753555
NIF3L1	-2.37142225686971	-0.47378309855281	0.199788585596816	0.720073910362816	0.174365979753555
CD58	-2.39655877816289	-0.560695089070604	0.233958413279732	0.677975437114229	0.174365979753555
ESAM	-2.38345150773661	-0.975857716087567	0.409430488902318	0.508437478154991	0.174365979753555
LAMB2	-2.4355472205041	-1.07325208592111	0.440661579823105	0.475246502280895	0.174365979753555
IGHV5-10-1	2.39001313748031	1.71356950896812	0.716970748861519	3.27971285328873	0.314278922543758
ADAM10	2.40368883771172	1.30212400010607	0.541719036040318	2.46591658814893	0.314278922543758
STX7	2.45503022988176	1.2428729972316	0.506255679503979	2.36669369047651	0.314278922543758
ASL	2.30406009853313	0.922799340581356	0.400510100048541	1.8957902330716	0.314278922543758
PKHD1L1	2.42402628148568	0.823916715382945	0.339895949840101	1.77020533491511	0.314278922543758
WIPI1	2.39802252386816	0.439458717925328	0.183258794924267	1.35609544105803	0.314278922543758
SELP	2.40805233400774	0.43722906604833	0.181569586289118	1.35400124554541	0.314278922543758
GSTO1	2.38420586219205	0.379563969925039	0.159199327517829	1.3009486063961	0.314278922543758
PKM	2.41633461548676	0.364850325798001	0.150993295158545	1.28774802354956	0.314278922543758
LRG1	2.40545919169392	0.334043704358955	0.138868996619195	1.26054157728791	0.314278922543758
CST3	2.39046511294793	0.305891855544054	0.127963321400172	1.23618259317005	0.314278922543758
PODXL	2.32804010960907	0.289697345328785	0.124438296459347	1.22238381394232	0.314278922543758
IL6ST	-2.22008368580985	-0.253219092618281	0.114058354753375	0.839022210639783	0.314278922543758
COLEC11	-2.23871353689214	-0.306264488007661	0.136803786174817	0.80873307045079	0.314278922543758
SVEP1	-2.27334694599801	-0.30889902801918	0.135878524201053	0.807257571228856	0.314278922543758
PCYOX1	-2.24510317616672	-0.312314319287504	0.139109116499825	0.805348810968299	0.314278922543758
STXBP5	-2.18587479164083	-0.344500687432229	0.157603120155674	0.78758050873415	0.314278922543758
MAN2A2	-2.28444512101982	-0.362737419016119	0.158785788145432	0.777687567792323	0.314278922543758
BLVRB	-2.22334135916459	-0.481447811010733	0.216542461654038	0.716258464810228	0.314278922543758
SLC4A1	-2.2058148985419	-0.493872310112096	0.223895627161898	0.710116527402898	0.314278922543758
PROCR	-2.20919143135075	-0.500848594593856	0.226711269782368	0.706690982604531	0.314278922543758
BPGM	-2.14114674041942	-0.523094846611091	0.244305930432692	0.695877445576646	0.314278922543758
IGKV1-5	-2.28213941385624	-0.527179814563096	0.231002458203154	0.693909866609341	0.314278922543758
IGLV1-51	-2.23523779820618	-0.623910311446238	0.27912480361013	0.648909723225342	0.314278922543758
PRCP	-2.18683468860886	-0.677509303585634	0.309812765964778	0.625243776067947	0.314278922543758
PLEK	-2.28431962260626	-0.787142213851061	0.344584972287277	0.579490849750873	0.314278922543758
DSG1	-2.15742302445541	-0.828571377907393	0.38405605600531	0.563086560220446	0.314278922543758
AGA	-2.14450481478075	-0.858566863581512	0.400356696643412	0.551500132070401	0.314278922543758
PGAM1	-2.27648946506692	-1.08485822849476	0.47654875857854	0.471438593255347	0.314278922543758
XPNPEP2	-2.17294130322092	-1.14569450931512	0.527255157613726	0.451972058329956	0.314278922543758
BMP1	-2.26285434446755	-1.16060629509478	0.512894830342192	0.447324507056685	0.314278922543758
ANXA7	2.22927163081976	1.18971124916166	0.533677113508225	2.28107083694954	0.51291026403911
PCBP1	2.25084290561409	1.18499236206746	0.526466044836728	2.27362190940512	0.51291026403911
HSPB1	2.24539170078452	1.09310708604298	0.48682244868949	2.13332990516174	0.51291026403911
YWHAH	2.16307237776962	0.541561378567428	0.250366739519757	1.4555469529322	0.51291026403911
UBE2V1	2.22006713562275	0.478810470470986	0.215673869851992	1.39359414760782	0.51291026403911
PSMB6	2.19728836105799	0.427054404917103	0.194355193649448	1.34448569457891	0.51291026403911
ENO1	2.23600740488906	0.361252571425412	0.161561437871596	1.28454067277672	0.51291026403911
IQGAP1	2.26794382612916	0.343882980305452	0.151627644540199	1.26916793725823	0.51291026403911
TNC	2.28156715224307	0.294376744231963	0.129023922851692	1.22635506762591	0.51291026403911
MSN	2.12206987554014	0.279838727426315	0.131870646980974	1.21405916244128	0.51291026403911
TTR	2.13957249936093	0.278161641989055	0.130008046968326	1.21264867865671	0.51291026403911
GSR	-1.97834865672914	-0.230746761156668	0.116636044092535	0.852193669027366	0.51291026403911
LTA4H	-2.01023397423566	-0.247746198563487	0.123242469154709	0.842211103827985	0.51291026403911
C1QB	-2.04310886146885	-0.254169353791543	0.124403235963067	0.838469753128383	0.51291026403911
NCAM1	-2.05144536180092	-0.264892639528886	0.129124881637765	0.832260666422769	0.51291026403911
MGAT1	-2.04508290124178	-0.272885426998339	0.133434897349463	0.827662543077963	0.51291026403911
PLA2G7	-2.02886290243499	-0.28296712030906	0.139470794191884	0.821898918539999	0.51291026403911
AXL	-2.06008794768512	-0.314645378840178	0.152733954486622	0.804048605346589	0.51291026403911
GPNMB	-2.03362724480309	-0.319013381927176	0.156869152270855	0.801617893841826	0.51291026403911
CPQ	-2.10016940999507	-0.349115987184081	0.166232297986333	0.78506499990175	0.51291026403911
LGALS3	-2.04886875298934	-0.387449495490598	0.189104106802987	0.764479915476046	0.51291026403911
NECTIN1	-1.9687308717569	-0.397929226958992	0.202124745777913	0.758946856572407	0.51291026403911
IGHG1	-1.99829890827838	-0.434350003192723	0.217359876139318	0.740027093890052	0.51291026403911
MYOC	-1.99942647070853	-0.565159020546451	0.282660567330679	0.675880913675407	0.51291026403911
IGLV3-27	-2.02670018520916	-0.717594249890151	0.35407025426215	0.608110645345034	0.51291026403911
COL3A1	-2.07531690094173	-0.733998242404763	0.353680077520543	0.601235356916954	0.51291026403911
ITGAM	-2.09521455780815	-0.754961968808932	0.360326805670306	0.592562005918075	0.51291026403911
SLC2A1	-2.05737953069084	-0.82019002399856	0.39865761847215	0.566367338887967	0.51291026403911
PRPF8	-2.09178380334224	-0.838784256851801	0.400989937636766	0.559114530199613	0.51291026403911
SCGB1A1	-2.07192466557046	-0.972374688469057	0.469309866631341	0.509666456664167	0.51291026403911
DBI	1.96318657559418	0.859465019037845	0.43779079875672	1.81436538191335	0.899965385946694
ANXA1	2.08580570433722	0.827847860120594	0.396895961306064	1.77503547771938	0.899965385946694
SEMA4A	1.93179294797361	0.785458724710114	0.406595709718288	1.72364028741373	0.899965385946694
CORO1C	2.04952951549567	0.782377964838565	0.381735397769742	1.71996351855861	0.899965385946694
UBE2N	1.94726182868064	0.768164527932444	0.394484458442299	1.70310162966291	0.899965385946694
PARP10	1.98591920763031	0.728877478942731	0.367022724863244	1.65734905242307	0.899965385946694
C17orf113	2.06830178399029	0.695222666781763	0.336132121609691	1.61913431238028	0.899965385946694
PDIA6	1.95732681192865	0.646046671866564	0.330065816259873	1.56487418707387	0.899965385946694
MTPN	1.9909466606673	0.587641400275023	0.295156777368443	1.50278789508981	0.899965385946694
TREML1	2.01454952469423	0.573552047285514	0.284704863422292	1.48818310679256	0.899965385946694
MBL2	2.05211814869187	0.570308812014362	0.277912269514262	1.48484137014289	0.899965385946694
CHGA	1.94007000589394	0.480786398079529	0.247819097568076	1.39550413387645	0.899965385946694
CAPZB	1.93244874164963	0.442351377312866	0.228907172427898	1.35881719259335	0.899965385946694
CTSG	2.06801027284647	0.434464365977076	0.210088108208025	1.35140899791446	0.899965385946694
PSAP	2.06827287194223	0.384742544400018	0.186021172360454	1.3056267711646	0.899965385946694
APMAP	2.03674800991371	0.344651030047302	0.169216333277234	1.26984378599871	0.899965385946694
HSPA8	1.93251409369815	0.30946717472658	0.160137085538335	1.23924992777532	0.899965385946694
LYVE1	1.94468881532475	0.281003032070162	0.144497685108163	1.21503934551515	0.899965385946694
ADGRG6	1.96158652355004	0.247076594381108	0.125957530506457	1.18679980458519	0.899965385946694
APOA2	2.1116849993473	0.236967533082915	0.112217273483573	1.17851288584439	0.899965385946694
GP5	2.01185722838039	0.226485074676349	0.11257512286728	1.16998097845978	0.899965385946694
AFM	2.11121508658355	0.213275459886059	0.101020242438296	1.15931728414232	0.899965385946694
C5	1.93360428041085	0.171299791005875	0.088590924596773	1.126072558905	0.899965385946694
C1S	-1.91342312455871	-0.175395383799788	0.0916657594175568	0.885524799656014	0.899965385946694
TNXB	-1.83262151832034	-0.2116962917506	0.115515554976473	0.863521323215782	0.899965385946694
C2	-1.88260349107601	-0.232025527348771	0.123247156636343	0.851438642081669	0.899965385946694
LTBP1	-1.94794501609491	-0.270033271792688	0.138624688870341	0.829300420060874	0.899965385946694
LAMA2	-1.84635422240228	-0.341392705043095	0.184900979942468	0.789279013820793	0.899965385946694
CD163	-1.9421377127654	-0.377074074914887	0.194154138728902	0.769997637832199	0.899965385946694
ANK1	-1.87152422954506	-0.417049330326636	0.222839396756308	0.748954857628377	0.899965385946694
CHIT1	-1.81528741538179	-0.449809563059979	0.247789721478004	0.732139484612831	0.899965385946694
LILRA3	-1.81590559161774	-0.458032339008982	0.252233563861067	0.727978456175141	0.899965385946694
TCN2	-1.82731357436764	-0.496115367985952	0.27149985363494	0.709013317908824	0.899965385946694
C1QTNF3	-1.88173602838184	-0.552311456603086	0.293511655339901	0.681926683623755	0.899965385946694
IGLV2-11	-1.87054665990671	-0.562012680760283	0.300453708429979	0.677356535001005	0.899965385946694
GGT5	-1.91521117532788	-0.814614569680057	0.425339294263775	0.568560362881667	0.899965385946694
NME3	-1.90063785829112	-0.823203044257035	0.433119355518459	0.565185733976248	0.899965385946694
EHD3	1.90721258026751	1.22771937298582	0.643724451950511	2.34196476892295	1.51952333424069
CCT3	1.84119132258384	1.06842010813864	0.580287390578872	2.09713554122828	1.51952333424069
GP2	1.92978488390411	0.854598623357639	0.442846573463004	1.80825560475823	1.51952333424069
DMTN	1.9190462134277	0.833646149103526	0.434406500099085	1.78218382061897	1.51952333424069
CD9	1.85853895152834	0.821575942151831	0.442054734164285	1.76733550489195	1.51952333424069
HSPA4	1.79626368265153	0.784887845924573	0.43695580638026	1.72295837267226	1.51952333424069
ACP1	1.7830531964369	0.638422304021791	0.358050060030491	1.55662594017083	1.51952333424069
MERTK	1.82462184771392	0.53403940845247	0.292684979696791	1.44797772459286	1.51952333424069
PSMB7	1.7793718840015	0.492776194886074	0.276938283287868	1.40715006736647	1.51952333424069
CADM1	1.79470802386931	0.417523559059138	0.232641495723062	1.33563292119854	1.51952333424069
MAP3K11	1.7960092049799	0.385819790279058	0.214820608496478	1.30660203360904	1.51952333424069
FLNA	1.89583260992926	0.379053772338098	0.199940527635635	1.3004886176449	1.51952333424069
HP	1.85301841564509	0.376328393201494	0.203089397290465	1.29803419811712	1.51952333424069
ACTN1	1.75950038089917	0.357532299570561	0.2032010356189	1.28123250016878	1.51952333424069
IGA2	1.89244161754349	0.355751652813657	0.187985536523682	1.27965211409443	1.51952333424069
STOM	1.75293210149996	0.326147397349283	0.186058203321282	1.25366109801648	1.51952333424069
GNAI2	1.88029364796362	0.317059163269596	0.168622153041348	1.24578850288017	1.51952333424069
PTPRG	1.86367047503023	0.297995084129914	0.159896874540055	1.2294346780453	1.51952333424069
GDI2	1.87460778147311	0.290590212997698	0.155013873232375	1.22314056762978	1.51952333424069
NUCB1	1.80538348241138	0.269668997514652	0.149369372292287	1.20553120678776	1.51952333424069
PSMA7	1.87920534593793	0.269136808159313	0.143218413432612	1.20508658575626	1.51952333424069
STAB1	1.80472425748124	0.250878822898661	0.139012273957463	1.18993174549835	1.51952333424069
HEXB	1.82307251654425	0.2436265489529	0.133635138888885	1.18396509507497	1.51952333424069
SLC3A2	1.7956982412036	0.191550223537561	0.106671721975498	1.14199016302209	1.51952333424069
AGT	1.89139648150388	0.190939823892954	0.100951770694389	1.14150709284678	1.51952333424069
SERPINF2	1.90287931596473	0.187797913842029	0.0986914473589823	1.13902381677271	1.51952333424069
LAMP1	1.88895552121485	0.186874622088752	0.0989301336055635	1.13829510084701	1.51952333424069
HGFAC	-1.67749262517065	-0.174073262441613	0.10376991220686	0.886336688408229	1.51952333424069
CLEC3B	-1.69518667285236	-0.186260126690911	0.109875879555793	0.878881079020344	1.51952333424069
CDH13	-1.7499992257983	-0.203480097202343	0.116274392698386	0.868453134941894	1.51952333424069
CFI	-1.65698743795905	-0.211823632084318	0.127836595034918	0.86344510735754	1.51952333424069
FAM20C	-1.78794991864578	-0.216730542735739	0.121217345338115	0.86051333672785	1.51952333424069
TIMP2	-1.72465308471455	-0.229868272952219	0.133283774568648	0.852712746201246	1.51952333424069
DPP4	-1.76281209583905	-0.231085901706139	0.131089355610615	0.851993363728031	1.51952333424069
ALDOC	-1.64129553138676	-0.325329877207535	0.19821529455616	0.798115873538312	1.51952333424069
PRDX2	-1.7559942889655	-0.35107761208535	0.19993095324483	0.783998276501022	1.51952333424069
IGKV1-17	-1.66679213165307	-0.485449266662899	0.291247635169387	0.714274604464209	1.51952333424069
LTBP2	-1.70781679396913	-0.529819857754477	0.31023225654265	0.692641215363508	1.51952333424069
PCDH12	-1.7223905963091	-0.636086667695297	0.369304540479008	0.643455967857646	1.51952333424069
PSMB8	-1.67362037275361	-0.700730481202054	0.418691414498701	0.615260602284447	1.51952333424069
PLXND1	-1.68174598788413	-0.708919393648051	0.421537734447026	0.611778200922828	1.51952333424069
ANGPTL8	-1.72974461353073	-0.768466715417427	0.444265997076206	0.587041045653846	1.51952333424069
GP9	-1.6533899732075	-0.965581415294612	0.584001010615439	0.512072001647262	1.51952333424069
GCA	1.61744023005274	0.984106255485571	0.608434387373612	1.97808751490783	2.26931254968638
DUSP3	1.6799160410648	0.764156189562888	0.454877607501463	1.69837635316485	2.26931254968638
TXNDC5	1.69847702661415	0.761515526755501	0.448351973457982	1.69527054272554	2.26931254968638
PTPN6	1.64188802909565	0.75461887570748	0.459604347150959	1.68718582068151	2.26931254968638
FUCA2	1.61475622074047	0.518126305904866	0.320869676332488	1.43209411352169	2.26931254968638
HBB	1.72026224071911	0.356136844199064	0.207024740629191	1.27999381955869	2.26931254968638
PDE4DIP	1.6689238537658	0.269626832576815	0.161557300513395	1.20549597383544	2.26931254968638
GAPDH	1.73860722168456	0.256096145563662	0.147299598419663	1.19424277237524	2.26931254968638
THBS1	1.6634966284756	0.223236259058908	0.134197001206716	1.16734925396567	2.26931254968638
LCP1	-1.50504104711022	-0.150865141545825	0.100239885042004	0.900710171378967	2.26931254968638
SERPINA6	-1.50946420617457	-0.156495231038495	0.103676013249165	0.897202017060996	2.26931254968638
MINPP1	-1.52579159401252	-0.173736709333014	0.113866605383584	0.886543477893021	2.26931254968638
BCHE	-1.54898205826035	-0.175985425274931	0.113613598257283	0.885162706828297	2.26931254968638
GC	-1.61793924292081	-0.180158539271527	0.11135062089618	0.882606000461962	2.26931254968638
OGN	-1.52469418625755	-0.218465835144771	0.143285018801711	0.859478922292977	2.26931254968638
HEXA	-1.4965280372796	-0.220989774101467	0.147668315324839	0.85797661179061	2.26931254968638
CTSZ	-1.60271459645987	-0.22729010907177	0.141815710403972	0.854237946373631	2.26931254968638
RTN4RL2	-1.4861806181243	-0.235859658047671	0.158701879954098	0.849178848533725	2.26931254968638
KIT	-1.59067923731333	-0.246054807078869	0.154685370442414	0.843199077038085	2.26931254968638
TK2	-1.5585553991295	-0.246564270832183	0.158200517588208	0.842901367879927	2.26931254968638
IGLV1-47	-1.50123887972584	-0.280761477917199	0.187019855206836	0.823156427229645	2.26931254968638
SPTA1	-1.62702718848587	-0.288222850900839	0.177146917359791	0.818910192282099	2.26931254968638
ORM2	-1.51833591165145	-0.294278630616144	0.193816551632548	0.815479982828093	2.26931254968638
GOLM1	-1.61589248102324	-0.318754499582152	0.197262196170568	0.801761751923327	2.26931254968638
PTPRZ1	-1.54274723054224	-0.368078414077763	0.238586339220581	0.774813816749089	2.26931254968638
ANGPTL6	-1.52557902669318	-0.459291894942799	0.301060703448678	0.727343166381762	2.26931254968638
IGKV1-16	-1.61019854557782	-0.476415747774006	0.295873915103459	0.718761108026876	2.26931254968638
AMY2A	-1.62397351916526	-0.667246414754919	0.410872718600665	0.629707425693717	2.26931254968638
ESD	-1.58700513678786	-0.880194715173015	0.554626254679019	0.543294099934599	2.26931254968638
INCENP	1.51233500386125	0.513852034089588	0.339773947424107	1.42785752803186	3.31686181831203
F8	1.51682710779824	0.387824348561512	0.255681314348647	1.30841875876447	3.31686181831203
KRT1	1.54299244682424	0.358973378305667	0.232647527889394	1.28251293665027	3.31686181831203
CAPZA1	1.49077287337676	0.302557380587073	0.202953371362163	1.23332872601494	3.31686181831203
PSMA6	1.59255268971947	0.288550269501886	0.18118726706161	1.22141229216812	3.31686181831203
AHCY	1.5123020717718	0.274908312851078	0.181781350420951	1.20991719328503	3.31686181831203
TPI1	1.5523450907723	0.268242362708827	0.172798151843528	1.2043396849089	3.31686181831203
ART3	1.5190060706833	0.256485491366943	0.168850866574593	1.19456511087789	3.31686181831203
SERPINE1	1.5902822409268	0.20122099588364	0.126531624830552	1.14967094421596	3.31686181831203
PROS1	-1.39536519220126	-0.126784828077351	0.0908613951286412	0.915870274447436	3.31686181831203
VASN	-1.39811993836826	-0.13376949888373	0.0956781283298569	0.911446891967209	3.31686181831203
P4HB	-1.36742032327677	-0.134994301611624	0.0987218774751967	0.910673430582677	3.31686181831203
DSG2	-1.35694239956611	-0.139538585399713	0.102833094053462	0.907809451981684	3.31686181831203
A1BG	-1.465405301163	-0.157112318143895	0.107214241697641	0.896818336941835	3.31686181831203
ALCAM	-1.40001725757296	-0.162118350081858	0.115797394071343	0.893711844569252	3.31686181831203
PTPRM	-1.41455355183275	-0.164145158836298	0.116040257806872	0.892457171093631	3.31686181831203
SERPINA1	-1.40103771598796	-0.173069762263609	0.123529695374094	0.886953415024827	3.31686181831203
GANAB	-1.46531682642907	-0.196848202695266	0.134338321341043	0.872454498748882	3.31686181831203
HEG1	-1.4005500544364	-0.222041352733118	0.158538677021772	0.857351461562313	3.31686181831203
ART4	-1.42459920645899	-0.249373527006432	0.17504820013643	0.841261643714488	3.31686181831203
HECTD4	-1.47219488959907	-0.365290218733028	0.248126264609239	0.77631269289567	3.31686181831203
MSLN	-1.45445856245029	-0.553342697684423	0.380445831851147	0.681439415340978	3.31686181831203
COL4A2	-1.46654835677277	-0.684554945269037	0.466779661309936	0.62219773785104	3.31686181831203
ALAD	-1.37669744361424	-0.695171326656858	0.504955776508038	0.617635967102618	3.31686181831203
HLA-C	-1.33690410872633	-0.72740526805452	0.544096815401007	0.603989231000016	3.31686181831203
MPP1	-1.39700001046861	-0.76406468228687	0.546932481432531	0.588834994174523	3.31686181831203
XYLT2	-1.44124249018412	-0.893556854561816	0.619990640469991	0.538285379435318	3.31686181831203
PAICS	1.3572484905793	0.884051527715412	0.651355690466144	1.84555090036285	4.40482361374138
TAZ	1.46845293694026	0.527296437135155	0.359082966754015	1.44122585367042	4.40482361374138
PSMA3	1.41945845500275	0.525069614920106	0.36990840631478	1.43900301510293	4.40482361374138
AASDHPPT	1.38488119286964	0.518432069441126	0.374351296060907	1.43239766247241	4.40482361374138
ECI1	1.43859192357933	0.477253085535924	0.331750149374176	1.39209057863371	4.40482361374138
ALDOB	1.41948074112078	0.370772861415206	0.261203164420854	1.29304533819565	4.40482361374138
RSU1	1.43892748822932	0.338990747580599	0.235585705571409	1.26487143034263	4.40482361374138
HBD	1.42691688317465	0.315100382896903	0.220826024705698	1.24409821479248	4.40482361374138
TLN1	1.44176097296544	0.29451585506534	0.204275091771679	1.226473323734	4.40482361374138
FERMT3	1.36496647605514	0.271447513443471	0.198867531331594	1.2070182698913	4.40482361374138
GM2A	1.36061865117163	0.265456172179951	0.195099612923405	1.20201606026459	4.40482361374138
PROZ	1.3872250690989	0.261919750212044	0.188808403226291	1.19907321359133	4.40482361374138
WDR1	1.35901466357607	0.240949711965909	0.177297359935676	1.18177035323653	4.40482361374138
ACTBL2	1.44045667351148	0.229418335854987	0.159267779499207	1.17236218228278	4.40482361374138
SPP1	1.47223831530417	0.224232390132567	0.152307128405525	1.16815554661456	4.40482361374138
ADAMTSL2	1.4716419102091	0.206304588021951	0.140186676249684	1.15372915964324	4.40482361374138
PTPRF	1.4187586409716	0.163925188338025	0.115541279259286	1.12033111736594	4.40482361374138
PLTP	1.43095027448888	0.160318226323987	0.112036196632515	1.11753361385872	4.40482361374138
IGFBP3	-1.24207025184654	-0.153183475204486	0.123329155477923	0.899263940695248	4.40482361374138
LCAT	-1.32375099816632	-0.154001205912699	0.116336989453473	0.898754375364413	4.40482361374138
PON3	-1.24361492801218	-0.160314356430334	0.128909964667748	0.894830070441077	4.40482361374138
CNTN3	-1.27712105633766	-0.163026683630569	0.127651707582109	0.893149332792795	4.40482361374138
SSC5D	-1.21345799983977	-0.185743225376301	0.153069348424772	0.879196028587866	4.40482361374138
SGSM2	-1.27910515147712	-0.20872746481953	0.163182412781694	0.865300136392371	4.40482361374138
BST1	-1.21696301156606	-0.217584265567325	0.178792833881881	0.860004273799871	4.40482361374138
CTSC	-1.23343566513391	-0.241383776860555	0.19570033823722	0.845933536631125	4.40482361374138
NID2	-1.23458009031386	-0.245468092570489	0.198827191930565	0.843542058560323	4.40482361374138
CFP	-1.31626451678333	-0.260390898985868	0.197825661685546	0.834861682564938	4.40482361374138
ADIPOQ	-1.27839099884427	-0.269373433678721	0.210712867911499	0.829679799738919	4.40482361374138
CA1	-1.31919187599546	-0.275650591903823	0.208954130873356	0.82607770949232	4.40482361374138
IGHV2-26	-1.22157637532234	-0.557409424638688	0.456303376439809	0.679521251209025	4.40482361374138
URB1	-1.23078217997092	-0.601158099064877	0.488435816546418	0.659224561556931	4.40482361374138
CCT2	-1.24239701206411	-0.633972219836854	0.510281507183907	0.644399723517708	4.40482361374138
DCXR	1.30613369083608	0.744868565024921	0.57028508662702	1.67582158869575	6.02122020225658
CTSW	1.29649662122399	0.628866711869145	0.485050791166309	1.54634980369356	6.02122020225658
KRT16	1.22090967305462	0.541806984116773	0.443773193115273	1.45579476749473	6.02122020225658
PRLH	1.25464875699071	0.495442886898985	0.394885727290967	1.40975346302321	6.02122020225658
SLC2A3	1.257351752068	0.452498047081731	0.35988182808629	1.36840762395547	6.02122020225658
SRC	1.30402303005687	0.443647613354003	0.340214553829356	1.36003861449848	6.02122020225658
ARHGAP1	1.30736778546003	0.4416068435076	0.337783176562064	1.35811612667138	6.02122020225658
KRT9	1.27460097288948	0.306184965856117	0.240220251175555	1.23643377215501	6.02122020225658
ARHGDIA	1.27024644383692	0.281464876090311	0.221582888466994	1.21542837332099	6.02122020225658
LTF	1.27732651004299	0.254062858152606	0.19890204748358	1.19256083101598	6.02122020225658
C4B	1.22240620393794	0.185617508830937	0.151846013406163	1.13730366290854	6.02122020225658
HPX	1.33239675194563	0.148506864114047	0.111458440511199	1.10842170284825	6.02122020225658
SERPINF1	1.23615108549808	0.116039862430625	0.0938719091799928	1.08375591118282	6.02122020225658
ATRN	-1.15042466082836	-0.109795732668442	0.0954393072462332	0.926719264303465	6.02122020225658
MEGF8	-1.08766922668073	-0.123112336504553	0.113189132766271	0.91820466283963	6.02122020225658
IGFBP7	-1.11664378447433	-0.143182523462357	0.128225782880045	0.905519413417537	6.02122020225658
CSF1R	-1.17791604496077	-0.167999575416916	0.142624405309388	0.890075995200548	6.02122020225658
CAPN1	-1.15586208850935	-0.173624647252828	0.150212251944989	0.886612343288716	6.02122020225658
IGK	-1.15541299665523	-0.189021971065202	0.163596888396094	0.877200189589849	6.02122020225658
BASP1	-1.19958260441725	-0.214173392403112	0.178539928483838	0.862039933267409	6.02122020225658
CNTFR	-1.17128090927862	-0.286249063947077	0.244389763104203	0.820031330429538	6.02122020225658
DSC2	-1.1472742087626	-0.327848137810443	0.28576266711691	0.796723957305014	6.02122020225658
HSP90AA1	-1.09078088927271	-0.349466287000578	0.320381747092753	0.784874401935415	6.02122020225658
GLO1	-1.18732757019127	-0.518113342263439	0.436369335026874	0.698284404851534	6.02122020225658
CRP	-1.19926583804433	-0.51898354801329	0.432751047807387	0.697863340203732	6.02122020225658
STXBP2	-1.11853900451718	-0.590723028279037	0.528120187041687	0.664010045042918	6.02122020225658
SOWAHC	1.15245698656756	0.618033739391007	0.536274886259954	1.53478198855105	7.89263254799754
ALPL	1.12472463578514	0.511888673583657	0.455123554065589	1.42591568149156	7.89263254799754
EEF2	1.12620246415421	0.457168694338792	0.405938282759957	1.37284494863721	7.89263254799754
ST13	1.10248650593577	0.343398270792925	0.31147616677762	1.26874160014323	7.89263254799754
PARVB	1.14815311495936	0.324407896689456	0.282547590963892	1.25215043215899	7.89263254799754
KRT5	1.17111863576242	0.313284180125629	0.267508491931456	1.24253301015898	7.89263254799754
GP6	1.19645033417547	0.275891327399565	0.230591541929482	1.21074188004366	7.89263254799754
AXDND1	1.16382903338277	0.252265196872104	0.216754514311156	1.19107577334454	7.89263254799754
ANXA6	1.15418228729393	0.236132050444425	0.204588177313008	1.17783059195857	7.89263254799754
CTSB	1.12129138734154	0.179446593049407	0.160035647357334	1.13244940290825	7.89263254799754
EXT1	1.15129200922085	0.131117041860696	0.113886868674986	1.09514131297724	7.89263254799754
C4BPB	1.08958876084041	0.122835762868657	0.112735893837518	1.08887305042269	7.89263254799754
HYOU1	1.12042637009061	0.115988712612937	0.103521941029964	1.08371748800049	7.89263254799754
ITIH2	1.16837087377951	0.106878513538955	0.091476530216145	1.07689568914483	7.89263254799754
LDHB	-1.04992889133446	-0.111072594577003	0.105790587813837	0.925899431274996	7.89263254799754
FLT4	-0.985615743794366	-0.13119062595405	0.133105245913585	0.913077595415899	7.89263254799754
PCSK9	-1.0571366640385	-0.137138797434584	0.129726649448221	0.909320764523685	7.89263254799754
DKK3	-0.973283609044094	-0.168162220471716	0.172778231246364	0.889975656393694	7.89263254799754
FLNC	-1.01267812340453	-0.188673405696381	0.186311327692236	0.877412152990991	7.89263254799754
ITGB3	-0.994491017051643	-0.201826693919017	0.202944712881742	0.869448997787612	7.89263254799754
TGOLN2	-1.08436287209283	-0.344146121581485	0.317371730846226	0.787774093284607	7.89263254799754
SFTPB	-1.02164848978466	-0.382363970753289	0.37426176867729	0.767179475478483	7.89263254799754
PTPRK	-1.03548311305403	-0.460321871124056	0.444547926780181	0.726824083164405	7.89263254799754
EPB41	-1.01267643915518	-0.472615508408632	0.466699421587126	0.720656910569873	7.89263254799754
PZP	-0.970354513835819	-0.517965934965648	0.533790411215922	0.698355755672752	7.89263254799754
CCT8	1.02725862873392	0.62707336693371	0.61043377918039	1.54442880469755	9.84789824668816
HPD	1.07441999090935	0.473758133973174	0.440943148844617	1.38872229868442	9.84789824668816
KATNAL2	0.967270165095972	0.405288822997344	0.419002712605254	1.32435401535517	9.84789824668816
SRI	1.00075389436281	0.365615675871213	0.365340247917801	1.28843135542989	9.84789824668816
CAND1	1.04811826482398	0.344764543183235	0.328936680863141	1.26994370290219	9.84789824668816
FABP1	1.0636356197717	0.342375772217446	0.321891976775783	1.26784270825692	9.84789824668816
GP1BB	1.00258310719271	0.291160621864847	0.290410460515453	1.22362426525775	9.84789824668816
PIGR	0.966519961436306	0.267096006409698	0.276348153237081	1.20338310435564	9.84789824668816
IGHV4-34	1.05622730276319	0.227529600614185	0.215417268630479	1.17082836335296	9.84789824668816
CLIC1	1.00904281999806	0.199775631576063	0.197985286270058	1.1485197229286	9.84789824668816
PSMB4	0.98270078730942	0.186681630996329	0.189967926562319	1.13814283989376	9.84789824668816
TIMP1	1.05602606407152	0.181434791743095	0.171809009186356	1.13401112351345	9.84789824668816
BTD	0.972478023231535	0.146285728930762	0.150425742727487	1.10671651903283	9.84789824668816
F12	1.03077648424676	0.136624200271438	0.132544933222139	1.09932975362962	9.84789824668816
SPARCL1	1.05838372265971	0.13346307249981	0.126100836249085	1.09692361977673	9.84789824668816
LMAN2	1.04929336337626	0.131170139959641	0.125008071658418	1.09518162017333	9.84789824668816
AOC3	1.02547760526264	0.120693586462011	0.117694999717814	1.08725744406983	9.84789824668816
TGFB1	0.977559729063185	0.117539049681154	0.120237205141208	1.08488268952352	9.84789824668816
PLG	-0.959289717425698	-0.114668162905126	0.119534443893388	0.923594724120122	9.84789824668816
APP	-0.957804664979995	-0.128739102264118	0.134410602674197	0.914630476805304	9.84789824668816
PSMB3	-0.909309774557187	-0.245076636805111	0.26951941314439	0.843770973331484	9.84789824668816
IGHG4	-0.919812704171889	-0.260305415525469	0.282998282525161	0.834911151772176	9.84789824668816
COQ6	-0.90762299253325	-0.299428161344489	0.329903675653655	0.81257441131388	9.84789824668816
ATF6	-0.919661311359845	-0.308344861569468	0.335280888475713	0.807567713690943	9.84789824668816
RAB35	-0.941834569729846	-0.420937125499023	0.4469331865996	0.746939280419065	9.84789824668816
HLA-A	-0.950118196253216	-0.441758123564654	0.46495070329852	0.736236855240931	9.84789824668816
ITGA6	-0.962720639610398	-0.468553685645972	0.486697455489882	0.722688736480692	9.84789824668816
TCP1	0.853996963468159	0.523485403962709	0.612982746258004	1.43742372558792	12.0511940400104
ISYNA1	0.954452891977091	0.40743729379345	0.426880464419222	1.3263277211928	12.0511940400104
DBNL	0.955655939044934	0.385420246071594	0.403304401013587	1.30624022950111	12.0511940400104
LILRA1	0.859389153130036	0.304940145133193	0.354833597820674	1.23536738285492	12.0511940400104
RNASET2	0.896001988620316	0.218078316239845	0.243390437755219	1.16318318286187	12.0511940400104
SLC22A9	0.927445498444417	0.190030576250322	0.204896758428453	1.14078789329024	12.0511940400104
ITGA2B	0.849309199732504	0.1758285709777	0.207025393146664	1.12961297971879	12.0511940400104
ALDH1A1	0.854582056370197	0.163342341177071	0.191137106097056	1.11987859627978	12.0511940400104
VCL	0.854560510158251	0.136980771705119	0.160293823640121	1.09960149368597	12.0511940400104
SPARC	0.923422486594084	0.122947708734939	0.133143507462564	1.08895754476334	12.0511940400104
ANGPTL3	0.900540920943564	0.11829099880001	0.131355495401661	1.08544829014756	12.0511940400104
PLXNB1	0.872089808926614	0.118255743652552	0.135600419179424	1.08542176536521	12.0511940400104
PPBP	0.938605738763246	0.116740922750495	0.124376953953338	1.08428267732305	12.0511940400104
HSP90B1	0.848639693748892	0.0996875212072723	0.117467426920487	1.07154134819373	12.0511940400104
C8G	0.95663396129041	0.099574405441512	0.104088302810403	1.07145733635123	12.0511940400104
SERPING1	0.935910451862394	0.0882673389442452	0.0943117354535357	1.06309265274176	12.0511940400104
C3	0.907370134260369	0.0861817220448451	0.0949796767502107	1.06155691436838	12.0511940400104
LAMB1	-0.844474102331149	-0.0930570981849446	0.110195325028989	0.937533990522037	12.0511940400104
PECAM1	-0.81811465166239	-0.103129502049093	0.126057517536859	0.931011244804322	12.0511940400104
FSTL1	-0.81328786020355	-0.111684760255072	0.137325005966669	0.925506636123733	12.0511940400104
ICAM2	-0.80541976509669	-0.128937190927891	0.160086946602822	0.914504902455806	12.0511940400104
RBP4	-0.808229725944028	-0.132135813339335	0.163487940492412	0.912479584919104	12.0511940400104
NEGR1	-0.827816436686067	-0.1655731812131	0.200011951775113	0.89157422754771	12.0511940400104
SDC4	-0.809227238805309	-0.255083318571167	0.315218403853725	0.837938740604993	12.0511940400104
SMPDL3A	-0.760149912454857	-0.364468507845388	0.479469249254215	0.776754980609252	12.0511940400104
ACAT2	-0.788319977655864	-0.36562466278092	0.463802355825278	0.776132749761143	12.0511940400104
IGKV6D-21	-0.852469480601595	-0.502145344965752	0.589047885457887	0.706056066670712	12.0511940400104
FUCA1	0.842315133766787	0.275809912568407	0.327442665472482	1.21067355682797	14.2763324071735
ARPC1B	0.803458778391459	0.23207733783061	0.288847846426214	1.17452493169595	14.2763324071735
SDC1	0.796375697013149	0.22229790958408	0.279136983232689	1.1665902401896	14.2763324071735
DSP	0.790537580230509	0.214088456242838	0.270813762174864	1.15997077383976	14.2763324071735
ILK	0.764655347153556	0.186893128628574	0.244414858699788	1.13830970271236	14.2763324071735
APOC4	0.780779590839892	0.164127164220716	0.210209342234679	1.12048797359691	14.2763324071735
RAP1B	0.770961857675984	0.155445210308626	0.20162503340594	1.11376526900916	14.2763324071735
HPSE	0.823779562371247	0.13758307205511	0.167014427572198	1.10006065422398	14.2763324071735
MMRN1	0.757838789536488	0.117443820584624	0.154972036541512	1.08481108118926	14.2763324071735
LDHA	0.764934812903876	0.0965785406024171	0.126257216919938	1.06923468309948	14.2763324071735
SERPINA4	0.783281155088684	0.0875427641026292	0.111764164800719	1.06255886232388	14.2763324071735
SERPINA10	0.754249680336793	0.0826502835213407	0.109579474378345	1.05896160599022	14.2763324071735
ADAMTS13	-0.72061963059492	-0.0701122119345055	0.0972943408114252	0.952563905326823	14.2763324071735
APCS	-0.665386132654613	-0.0708110188112769	0.10642094167002	0.952102617944296	14.2763324071735
ANPEP	-0.681646482784757	-0.074801371260401	0.10973631222274	0.949472834375749	14.2763324071735
TFRC	-0.65883014547756	-0.0781822705706841	0.118668326134368	0.947250387110447	14.2763324071735
ROBO4	-0.661188540821735	-0.105160385651285	0.159047501822385	0.929701581141707	14.2763324071735
SLC38A10	-0.752389665876058	-0.109809546666122	0.145947707214006	0.926710390885233	14.2763324071735
YWHAZ	-0.669563602359869	-0.126617149106735	0.189103990510348	0.915976728760639	14.2763324071735
PRG2	-0.712884568586727	-0.146877333435961	0.206032420826757	0.903203302635764	14.2763324071735
IGHV4-28	-0.66450074052077	-0.150607087099763	0.226646981584598	0.900871295557352	14.2763324071735
DPYD	-0.709613611919585	-0.158788506489691	0.223767560010792	0.895776977904648	14.2763324071735
GSTP1	-0.750097690752445	-0.182529648591679	0.24334116854643	0.881156604404228	14.2763324071735
BPIFB1	-0.659525517224051	-0.184186592128317	0.279271366032295	0.880145171914744	14.2763324071735
PTK7	-0.688066911815846	-0.197353593456576	0.28682325812725	0.872148922581611	14.2763324071735
PRAP1	-0.70765279079277	-0.217550334420014	0.307425247593947	0.860024500718267	14.2763324071735
IGLV8-61	-0.750715129867243	-0.249404058263659	0.332221968548527	0.841243840573051	14.2763324071735
TPM2	-0.717989634587689	-0.28478370989693	0.396640419552113	0.820864664334809	14.2763324071735
PNLIP	-0.745153194113907	-0.438957107210338	0.589083037793752	0.737667659824558	14.2763324071735
FHL1	0.672717073618403	0.364492025299823	0.541820684495634	1.28742824462578	16.4500949547679
ERAP2	0.676856979426677	0.319602802974742	0.472186610597497	1.24798691083718	16.4500949547679
HSP90AB1	0.727046333828331	0.264166174014616	0.363341594233237	1.20094174765201	16.4500949547679
ANXA2	0.749755272690232	0.241916138138507	0.322660135847363	1.18256225754256	16.4500949547679
PCSK6	0.670275222926988	0.193755800397474	0.289069017875034	1.14373736066593	16.4500949547679
KRT14	0.680214963873139	0.178956900146169	0.263088743486602	1.13206508167947	16.4500949547679
TUBB	0.739600278081704	0.169448020714535	0.2291075676094	1.12462811640159	16.4500949547679
AK1	0.672118085108219	0.137019156217045	0.20386173092632	1.09963075020031	16.4500949547679
SNCA	0.673493371905764	0.129908916110232	0.192888187960384	1.09422461571063	16.4500949547679
IGD	0.691258403162371	0.129528495944294	0.187380718052362	1.09393612076123	16.4500949547679
PRDX6	0.716411625375747	0.124210658891252	0.173378899073708	1.08991124683731	16.4500949547679
IGF2R	0.705101903707309	0.0796725644720908	0.112994397055497	1.05677816589828	16.4500949547679
B4GALT1	0.675205345596884	0.0788264984392537	0.116744482183521	1.05615860184392	16.4500949547679
SERPIND1	0.745306470327017	0.0723975389588425	0.0971379450483996	1.0514626028564	16.4500949547679
ALB	-0.618241288040576	-0.0596140928806079	0.0964252857804854	0.959520747619996	16.4500949547679
DPEP2	-0.599582220975796	-0.0751446235247979	0.125328305103015	0.949246958550702	16.4500949547679
GOT1	-0.61988467124805	-0.0823648023542169	0.132871171323509	0.944508180832918	16.4500949547679
CTSD	-0.574261377301838	-0.0836010814328549	0.145580191768518	0.943699156396658	16.4500949547679
CALU	-0.602498757050479	-0.0934286887553792	0.155068682984107	0.937292543841424	16.4500949547679
LAMP2	-0.593141143267896	-0.116160919731335	0.195840266772508	0.922639574719734	16.4500949547679
PRDX1	-0.645774477506761	-0.120107465146523	0.185989798807534	0.920119109169511	16.4500949547679
MB	-0.595295363730192	-0.122075161966615	0.205066542433117	0.918865010922204	16.4500949547679
PGM1	-0.639594954237367	-0.125418341456557	0.196090260915366	0.916738176072725	16.4500949547679
IGFBP6	-0.606333980831153	-0.132039772406237	0.217767396485414	0.912540331165064	16.4500949547679
IGKV3-7	-0.558915698843641	-0.142013736436569	0.254087936213611	0.906253309451117	16.4500949547679
AGRN	-0.570319749314154	-0.152815600127152	0.267947235407721	0.899493274659587	16.4500949547679
SPTBN5	-0.632969324469882	-0.160388749074585	0.253391029982238	0.894783929671942	16.4500949547679
DDT	-0.630483526639736	-0.206548331812503	0.327603058740227	0.866608125133349	16.4500949547679
TYMP	-0.594548162601381	-0.211511746842836	0.355752082249131	0.863631789150144	16.4500949547679
LOXL3	-0.614109067306359	-0.258462289089891	0.420873592086132	0.835978480745545	16.4500949547679
FGL1	-0.619165579217805	-0.311992830495182	0.503892401269018	0.805528294129424	16.4500949547679
PSME2	-0.577914753216682	-0.353464968338834	0.611621292537425	0.782701997406434	16.4500949547679
GNAQ	-0.635167956279424	-0.355392848066998	0.559525782989363	0.781656767812939	16.4500949547679
IGLV2-23	0.62042259939943	0.291348621760045	0.469597048918062	1.22378372807996	18.4403452071204
MMP19	0.661705858206519	0.238090905652504	0.359813809564605	1.17943090703689	18.4403452071204
FAM47E	0.57386940773867	0.195493809295177	0.340659053538888	1.14511604673393	18.4403452071204
TM9SF1	0.65238939226861	0.16084310578071	0.246544636817893	1.11794026747233	18.4403452071204
RNH1	0.629681099719983	0.103022062229511	0.163609900750277	1.07402089582181	18.4403452071204
IGFBP4	0.573631284722243	0.1017479323868	0.177375145144093	1.07307278278487	18.4403452071204
VAT1	0.620013670224842	0.0996987318081821	0.160800860684293	1.07154967474144	18.4403452071204
C4BPA	0.574951518551346	0.0954180388598935	0.165958408285119	1.06837493814777	18.4403452071204
LCN2	0.62080089184816	0.0869306147833449	0.140029783985244	1.06210810406215	18.4403452071204
PDIA3	0.654286740544466	0.0713392670727337	0.109033643282101	1.05069159771397	18.4403452071204
ITIH4	0.632569266514029	0.059868469643483	0.0946433423384714	1.04237072367868	18.4403452071204
KLKB1	-0.498543472062856	-0.0454896450948929	0.0912450922417407	0.968960899554748	18.4403452071204
ENPEP	-0.539218367425369	-0.0585393029466665	0.108563258381158	0.9602358450271	18.4403452071204
IGFBP5	-0.466961097678584	-0.0605353300826845	0.12963677356342	0.958908238378159	18.4403452071204
H6PD	-0.493967058629925	-0.0708368640769006	0.143404024295415	0.952085561585224	18.4403452071204
MDH1	-0.469554796815037	-0.0714475883183088	0.152160277784262	0.951682608320304	18.4403452071204
PRG4	-0.495344819237452	-0.071528947236553	0.14440233239275	0.951628940925498	18.4403452071204
ADGRF5	-0.514529673514021	-0.0741128460726141	0.144039984256796	0.949926077760793	18.4403452071204
CNDP1	-0.512402954039038	-0.0780319328717027	0.152286266612268	0.947349101571677	18.4403452071204
OIT3	-0.537388791458029	-0.0948860029850582	0.176568630558178	0.93634623150963	18.4403452071204
PM20D1	-0.491115084938978	-0.342317293295293	0.69702052287363	0.788773346100988	18.4403452071204
KRT6B	0.494071070273666	0.291495602467087	0.589987190113413	1.22390841261514	21.0681696188943
KRT78	0.556163735635695	0.255730027206011	0.459810683114231	1.19393974317264	21.0681696188943
TUBA8	0.513726359846636	0.206514041004127	0.401992300075429	1.15389667221439	21.0681696188943
TUBB4B	0.484053983017948	0.205372350689359	0.424275716953959	1.1529838864284	21.0681696188943
RETN	0.492889255919154	0.201202056756429	0.408209459508752	1.14965585189171	21.0681696188943
GPT	0.546971997020399	0.197090183127882	0.360329567512634	1.14638384415006	21.0681696188943
MGAT2	0.524811417027453	0.186219804476794	0.354831847088138	1.13777856302946	21.0681696188943
DBH	0.491982347333373	0.1594790914006	0.324156125245151	1.11688379613005	21.0681696188943
MRC1	0.557070985154893	0.0744356824099661	0.133619743970814	1.05294908893738	21.0681696188943
SRGN	0.492094733841744	0.0722611265235056	0.146843933807966	1.05136318767203	21.0681696188943
EXT2	0.560976458405394	0.06867723179103	0.122424445379132	1.04875466777151	21.0681696188943
C9	0.508083475848119	0.0624100605001381	0.12283426536547	1.04420868306025	21.0681696188943
ENG	0.505043977120535	0.0615478585339133	0.121866335056252	1.04358481607678	21.0681696188943
APOH	0.558557266474431	0.0599184011452891	0.107273514716744	1.04240680062834	21.0681696188943
RELN	-0.438054460203009	-0.0521191869408586	0.118978783863323	0.964518498472602	21.0681696188943
CPB2	-0.389613796232793	-0.0578027105270849	0.148358993151639	0.960726234900059	21.0681696188943
SAA4	-0.419459656878555	-0.0647782876621044	0.154432700737319	0.956092237872705	21.0681696188943
IL1RAP	-0.372858762765029	-0.0652747831492153	0.17506570762922	0.955763260649261	21.0681696188943
CTSA	-0.430821324212315	-0.0734403499623291	0.17046591204974	0.950368978364968	21.0681696188943
FGB	-0.460466953586348	-0.0904471034969774	0.196424744039784	0.939231628214223	21.0681696188943
GSTM4	-0.413670430924948	-0.0945473011471911	0.228557068813905	0.936566083530458	21.0681696188943
HBA1	-0.457457807929057	-0.0976530069004369	0.213468882174115	0.934552095790267	21.0681696188943
UBA1	-0.39202504828828	-0.098104777838028	0.250251299671764	0.934259492456722	21.0681696188943
ERAP1	-0.445889073403664	-0.103206633872762	0.231462576745695	0.930961470823309	21.0681696188943
GCLC	-0.372937242520688	-0.124677639161456	0.334312653568087	0.917208964696766	21.0681696188943
SPON1	-0.443789283587169	-0.161870692209064	0.364746734983449	0.893865275312871	21.0681696188943
RNASE3	-0.381889560673667	-0.162752409685174	0.426176639649623	0.893319147529472	21.0681696188943
CCT6A	-0.384573846917582	-0.179465370067367	0.466660360567441	0.883030166539507	21.0681696188943
ANGPT1	-0.413713065673306	-0.194547698618459	0.470247895849841	0.873846813938184	21.0681696188943
VASP	-0.384578063983274	-0.229033908584446	0.595545950312983	0.853206044428938	21.0681696188943
CCS	-0.46131550635497	-0.230664963658871	0.500015630260173	0.852241987822363	21.0681696188943
HAGH	-0.412241680196139	-0.273776869609748	0.664117392204225	0.827151287589499	21.0681696188943
PDCD6IP	0.447930010287869	0.190861231943837	0.426096103320197	1.14144491004219	23.0630904439886
COBL	0.457114065587286	0.183569147639798	0.401582802760518	1.13569004700601	23.0630904439886
CD47	0.438396279335859	0.158203217230902	0.360868065464811	1.11589649582239	23.0630904439886
IGHV6-1	0.456995218725101	0.118564427579056	0.259443474944486	1.08565403073659	23.0630904439886
EPHA1	0.465433288269502	0.110364569240936	0.237122208536642	1.07950099209371	23.0630904439886
NME1	0.409266058873068	0.0804251626110304	0.196510707075208	1.05732958996276	23.0630904439886
C4A	0.443347389266899	0.0732752161860262	0.165277202392442	1.05210246472827	23.0630904439886
A2M	0.446125710686223	0.0646161943622978	0.144838535001505	1.04580668285993	23.0630904439886
MENT	0.444306204197917	0.0604415392739668	0.136035776009652	1.04278485809003	23.0630904439886
F7	0.43727100406062	0.0586883383097536	0.134215024012014	1.0415184081672	23.0630904439886
CLSTN1	0.435567302577306	0.0508126032192635	0.116658442721938	1.03584820482025	23.0630904439886
SERPINC1	0.42208292634383	0.0445088929301001	0.105450588384717	1.03133204433411	23.0630904439886
CD14	-0.281315525576064	-0.0352615154022669	0.12534507411228	0.975854852837584	23.0630904439886
CDH2	-0.290735879929982	-0.0394113009527803	0.135557059425454	0.973051925198206	23.0630904439886
TF	-0.343426907490199	-0.0423042293430171	0.123182629026307	0.971102691977373	23.0630904439886
PON1	-0.303930404439639	-0.0426640385667305	0.140374368419609	0.97086052843782	23.0630904439886
LGALS1	-0.31005883057039	-0.0458116742686734	0.147751554711076	0.968744638427777	23.0630904439886
COLEC10	-0.353309965083653	-0.0495251340333418	0.140174744354057	0.966254321136131	23.0630904439886
LBP	-0.292306274327022	-0.0505913544669987	0.17307652592636	0.965540476929558	23.0630904439886
RCN1	-0.286884985152574	-0.0516905674260553	0.180178713077524	0.964805096025603	23.0630904439886
IGHV3-7	-0.307957559797571	-0.063297582466733	0.205539953324543	0.95707402366045	23.0630904439886
CFHR1	-0.336742270984197	-0.066473151195197	0.197400673817741	0.954969689895989	23.0630904439886
IGLL5	-0.317797557226299	-0.0681661845877315	0.214495621623647	0.953849669914633	23.0630904439886
UMOD	-0.345483753002344	-0.0727903081683898	0.210690973268129	0.950797287007399	23.0630904439886
QDPR	-0.368115556155877	-0.0979141733026285	0.265987599994734	0.934382932168706	23.0630904439886
IGHV3-74	-0.285265095362279	-0.102027836343648	0.357659727749291	0.931722451841878	23.0630904439886
IGLV7-46	-0.302915863388971	-0.115318734856892	0.380695595030005	0.92317833025446	23.0630904439886
JUP	-0.305468715041477	-0.134797190471203	0.441279855624168	0.910797861690059	23.0630904439886
DIO2	-0.332709602329971	-0.14605053644635	0.438973012571792	0.903721069574781	23.0630904439886
KRT77	-0.328190925137091	-0.146105024199125	0.445183010889451	0.903686938452852	23.0630904439886
TPM1	-0.300553943818941	-0.152176633102203	0.506320533241369	0.899891746839273	23.0630904439886
TXNL1	-0.335098864838054	-0.158209932863107	0.472129122071382	0.89613628937183	23.0630904439886
SHH	-0.302166441341745	-0.170952141672402	0.565754889634014	0.888256261358577	23.0630904439886
HTRA1	0.361930459019835	0.198451759302007	0.548314612258516	1.14746628061672	25.0312050935104
S100A7	0.361174219472804	0.155245105252437	0.429834403682089	1.11361079796722	25.0312050935104
ITGB2	0.382962306359224	0.0729823751255463	0.190573259857819	1.05188892858539	25.0312050935104
FAH	0.386963560697757	0.0726214393973752	0.18766996888913	1.05162579826534	25.0312050935104
PLXDC2	-0.226607378417318	-0.022279138479373	0.0983160329331553	0.984675905381086	25.0312050935104
GPLD1	-0.270112814331667	-0.0311920281058491	0.115477779841829	0.978611384892725	25.0312050935104
C1RL	-0.27383018559482	-0.0331576610848696	0.12108840744801	0.977278961246693	25.0312050935104
FCN2	-0.245682776594866	-0.0335923689795763	0.136730663195697	0.976984535280092	25.0312050935104
PROC	-0.275602599283966	-0.041404127417815	0.150231266052591	0.971708755011296	25.0312050935104
SIRPA	-0.259508846856595	-0.0552007942940289	0.212712572086349	0.962460478531147	25.0312050935104
PCDH18	-0.240670545249195	-0.0628665591647835	0.261214180155241	0.957360004289261	25.0312050935104
CES1	-0.272663554530627	-0.0654191317766788	0.239926204619806	0.955667636689079	25.0312050935104
APLP2	-0.248994330712063	-0.0763870339295778	0.306782221551509	0.948429844333116	25.0312050935104
VXN	-0.224791036651338	-0.078999514298383	0.351435339572347	0.946713949959941	25.0312050935104
OGDHL	-0.236773987125261	-0.0982507834375017	0.414955986636842	0.934164947032223	25.0312050935104
DSC1	-0.254326231864489	-0.104621310246909	0.411366572295434	0.930049037040721	25.0312050935104
ACY1	0.318083409567103	0.114905586780138	0.361243571101425	1.08290417551347	25.9179380674708
KRT2	0.286414158863223	0.0738534640990949	0.257855492871648	1.05252424339631	25.9179380674708
CA2	0.337484832933115	0.0696809974617292	0.20647149341831	1.04948460043284	25.9179380674708
ACTR3	0.295923296923817	0.0643108552860703	0.217322718267182	1.04558536660947	25.9179380674708
APOB	0.32198249349887	0.0347598770381659	0.107955798032503	1.02438630941817	25.9179380674708
EGFR	0.295964638711188	0.0328153367232105	0.110875869719128	1.02300651771676	25.9179380674708
PIK3IP1	-0.00118882423936094	-0.000197623734417007	0.166234610528502	0.999863027047329	25.9179380674708
MASP2	-0.0143723563831209	-0.00182268612614145	0.126818879072748	0.998737407991461	25.9179380674708
CLEC11A	-0.0123047764330835	-0.00249586963370874	0.202837462938227	0.998271490596412	25.9179380674708
STIP1	-0.00721124033862472	-0.00316725911610938	0.439211420973582	0.997807031350517	25.9179380674708
ITIH1	-0.0442591696942775	-0.00425928621204719	0.0962351133441595	0.997052041559036	25.9179380674708
NRCAM	-0.0854569110168944	-0.0122237843991311	0.143040325863341	0.99156291200679	25.9179380674708
PSMA5	-0.0725630717959	-0.0122852943213161	0.169305047557403	0.991520637197727	25.9179380674708
FCN3	-0.0913128022443792	-0.0126197542132118	0.138203558570437	0.991290799679381	25.9179380674708
OAF	-0.0939604535707026	-0.0136919773557711	0.145720639220502	0.990554337688726	25.9179380674708
CD36	-0.0734064298251785	-0.0142904778221613	0.194676104752607	0.990143492525832	25.9179380674708
VCAM1	-0.123730457559411	-0.0157449195672914	0.127251768706434	0.989145790089449	25.9179380674708
IDH1	-0.0797098440207343	-0.0173917949544844	0.218188796730808	0.988017297656951	25.9179380674708
TRHDE	-0.0474542781968449	-0.0188411809023243	0.39703861523653	0.987025196583738	25.9179380674708
CAT	-0.121292185194226	-0.0197905829515648	0.163164534630768	0.986375873303692	25.9179380674708
ALDOA	-0.143808689934421	-0.0198584695917905	0.138089496544655	0.986329460051613	25.9179380674708
CPN2	-0.183247715748124	-0.0208707181497729	0.113893469637897	0.985637657303123	25.9179380674708
TUBB1	-0.11395126885857	-0.0244306176102089	0.214395309985804	0.983208560773884	25.9179380674708
RNASE2	-0.0940203632878029	-0.0252534347202893	0.268595374844349	0.982647964010582	25.9179380674708
YWHAG	-0.1218925970504	-0.0259096843385915	0.212561590823095	0.982201081136128	25.9179380674708
FCGR2A	-0.0786345982081179	-0.0285167778105073	0.362649246773456	0.980427748840333	25.9179380674708
ATF6B	-0.136129954282513	-0.0335292534965781	0.246303274494563	0.977027277646233	25.9179380674708
ARPC2	-0.169497308325973	-0.0404928280483858	0.238899534442819	0.972322742919031	25.9179380674708
CPA1	-0.10002823232415	-0.0405018498413625	0.404904184551746	0.972316662585477	25.9179380674708
IGHD	-0.066419985339113	-0.041870174832086	0.630385186300692	0.971394905443968	25.9179380674708
FGG	-0.20824911555686	-0.043435199869208	0.208573274143623	0.970341714699601	25.9179380674708
CD59	-0.202993084312816	-0.0439233789802937	0.216378696490995	0.970013426041252	25.9179380674708
LPA	-0.162870668493135	-0.0693123276090937	0.425566667407736	0.953092188975553	25.9179380674708
PTPRB	-0.183070726791498	-0.0784373043524349	0.428453558507846	0.947082950826229	25.9179380674708
IGLV9-49	-0.159004909983684	-0.078843353911406	0.495854838190193	0.94681642984245	25.9179380674708
FLG2	-0.206658882775169	-0.109740480936521	0.531022327532428	0.926754756090288	25.9179380674708
PSMA2	0.282182151578101	0.0608256353769523	0.215554509868132	1.04306252101335	26.7993181337818
FGA	0.248084985453955	0.0342960392032197	0.138243107056493	1.02405701407818	26.7993181337818
F10	0.280997799569778	0.0294291904312516	0.104731035176464	1.02060823701604	26.7993181337818
NID1	0.273653495671087	0.0279545646733528	0.102153142991282	1.0195655729382	26.7993181337818
PRKCSH	0.253390523533931	0.0268719683635741	0.106049618544538	1.01880077936614	26.7993181337818
KRT6A	0.239017818173183	0.113405060560414	0.474462788704083	1.08177844809041	27.1420737061805
PDIA4	0.226952119528998	0.0299577133919282	0.132000148110978	1.0209821994195	27.1420737061805
CASP14	0.17041809261151	0.0813593989448815	0.477410571249325	1.05801449951811	28.0149925688311
CAPNS1	0.170721739951117	0.0405819754109018	0.237708304885609	1.02852864589987	28.0149925688311
ADGRL4	0.148967977485926	0.0527156681353365	0.35387248336856	1.03721549801727	28.423375416735
VCP	0.150660965039549	0.032434713957926	0.215282797036457	1.02273665596592	28.423375416735
GDI1	0.127305363613363	0.0275457103062298	0.216375096259796	1.01927667281488	28.423375416735
NRP2	0.142050963375029	0.0174448202691746	0.122806771983084	1.01216522969221	28.423375416735
AHNAK	0.111566500821317	0.0473786586074958	0.42466742488748	1.03338558082398	28.8728765863674
CAMP	0.122446425657116	0.0322199594198533	0.263135156840578	1.02258442629473	28.8728765863674
ICOSLG	0.114170649466765	0.0133803820152032	0.117196337917813	1.00931771620256	28.8728765863674
CLU	0.107307828656569	0.00898536805389938	0.0837345062926992	1.00624761798993	28.8728765863674
PNP	0.101036877536059	0.0189400912615838	0.187457210906228	1.01321482495919	28.9479816387153
BLVRA	0.0695165286285557	0.0340231936558837	0.489425958503742	1.02386336055543	29.0229232415477
SEPTIN11	0.0609853963256141	0.0337775747480764	0.553863330947801	1.02368906260112	29.0229232415477
CA3	0.0509915410448258	0.0239663732933373	0.470006844316959	1.01675097432284	29.0229232415477
PCMT1	0.0550025954198186	0.0214804243330668	0.390534740572024	1.01500049031611	29.0229232415477
KRT17	0.0288350375477354	0.0184562531033148	0.640063432300413	1.01287507900781	29.0229232415477
PGM2	0.0394340232725933	0.0174787547814317	0.443240464220637	1.01218903772951	29.0229232415477
KRT10	0.0606588582954527	0.0140752513778715	0.232039503765712	1.00980396788114	29.0229232415477
YWHAE	0.0741565607806663	0.0129773019755159	0.174998703269142	1.00903575848789	29.0229232415477
ENDOD1	0.0558044675292944	0.0122416392556737	0.21936665284455	1.00852135957381	29.0229232415477
SELENBP1	0.0603395404247111	0.0109188889282201	0.18095744268792	1.00759710978327	29.0229232415477
C8A	0.0943455549773761	0.0104454274274488	0.110714568693285	1.00726649232452	29.0229232415477
FCGBP	0.0567427883622675	0.00926239522940087	0.163234756287728	1.00644085681928	29.0229232415477
CDHR2	0.0216770383843991	0.00873653093254134	0.403031575513978	1.00607407461388	29.0229232415477
COL15A1	0.0518278175150559	0.00742731909132921	0.143307579740775	1.00516150017	29.0229232415477
TGFBI	0.0531835368165544	0.00611755080617904	0.115027152618305	1.00424936615373	29.0229232415477
BLMH	0.0183597939005177	0.00322776342439113	0.175806081586793	1.00223981977415	29.0229232415477
IGFALS	0.0199307953013601	0.00244512957115361	0.122680983582564	1.00169627171236	29.0229232415477
CHI3L1	0.00617484588167875	0.00148725920933401	0.240857705250074	1.00103142107696	29.0229232415477

## Sheet: Table S2
Table S2. Serum proteins of interest with a |log2(FC)| ≥ 0.58 and an AUC ≥ 0.75. Sens: GB vs. controls. In blue. serum proteins of interest upregulated in the control group and in yellow. serum proteins of interest upregulated in the GB group. AUC, area under the curve; FC, fold change; GB, glioblastoma.
Gene Name	FC (GB/Control)	Q-value (%)	Sens	Log2(FC)	AUC
ADAMTSL4	0.593721641788364	0	-	-0.752141393046244	0.905902777777778
AGA	0.551500132070401	0.314278922543758	-	-0.858566863581512	0.752083333333333
AHSG	0.545431264737936	0	-	-0.874530695349988	0.796180555555556
ANG	0.584835962344519	0	-	-0.773896067624209	0.801388888888889
ANTXR1	0.302579024972099	0	-	-1.72461611267823	0.962152777777778
ANTXR2	0.627533144407437	0	-	-0.672236435012099	0.759027777777778
B3GNT8	0.55995275198065	0	-	-0.836622995143796	0.901041666666667
BDNF	0.188772548358111	0	-	-2.40527911422969	0.817013888888889
C1QA	0.484192589769781	0	-	-1.04634709482394	0.952430555555556
C6orf120	0.281713014338007	0	-	-1.82770188123769	0.769791666666667
CACNA2D1	0.649363479404348	0	-	-0.622901846025318	0.823611111111111
CCL14	0.629563764525209	0	-	-0.667575588101984	0.809722222222222
CCL5	0.340189844087038	0	-	-1.55558802297475	0.874305555555556
CD109	0.669022794519759	0	-	-0.579872728594047	0.817708333333333
CD44	0.478426072647767	0	-	-1.06363208107318	0.75625
CDH5	0.638348554660434	0	-	-0.647583707310388	0.920138888888889
CDH6	0.530183308351415	0	-	-0.915436844029044	0.796875
CDK12	0.263447429914493	0	-	-1.92441298945079	0.763194444444444
CDKL3	0.173544958322774	0	-	-2.52661864103388	0.850694444444444
CETP	0.65275248904502	0	-	-0.615392041122036	0.799305555555556
CKM	0.227781920179073	0	-	-2.13427485487882	0.854513888888889
CLC	0.319836220103176	0	-	-1.64459476768789	0.774826388888889
CNTN1	0.626661498910876	0	-	-0.674241735934827	0.894097222222222
COL1A1	0.23739184862462	0	-	-2.0746576971895	0.845833333333333
COL1A2	0.268327140402135	0	-	-1.89793510908026	0.75625
COL6A1	0.552713524330789	0	-	-0.855396180641339	0.878125
COL6A2	0.610405051250354	0	-	-0.712161194012947	0.804861111111111
COMP	0.386860379712904	0	-	-1.37011511208357	0.981597222222222
CR2	0.229152825877928	0	-	-2.12561801796879	0.812847222222222
CRTAC1	0.602872685206134	0	-	-0.730074729270778	0.854166666666667
CSPG4	0.200618683924379	0	-	-2.31747212228813	0.897569444444444
CTSH	0.514441708148068	0.0950625020813844	-	-0.958920481577838	0.823958333333333
CTSS	0.542960938314871	0	-	-0.881079683462677	0.889583333333333
CYCS	0.269947213051873	0	-	-1.88925077247692	0.752777777777778
DAG1	0.654582967081415	0	-	-0.611352032417431	0.797569444444444
DMKN	0.27530260561185	0	-	-1.86090983044788	0.777083333333333
DSC3	0.230278444467313	0	-	-2.11854872290361	0.850347222222222
ECM1	0.646416633294628	0	-	-0.62946377355673	0.803472222222222
EFEMP1	0.463000871450232	0	-	-1.11091318598987	0.880555555555556
F11	0.560051597181856	0	-	-0.836368347057702	0.928819444444445
F13B	0.589840113020904	0	-	-0.761604156366165	0.925694444444444
FAM3C	0.64498597859602	0	-	-0.632660296878389	0.812152777777778
FBLN1	0.596727181975954	0	-	-0.744856599193253	0.860416666666667
FETUB	0.633739878960721	0	-	-0.658037292913036	0.847569444444444
FGFR1	0.61130813458947	0	-	-0.710028329921353	0.891666666666667
GGH	0.544932820146874	0	-	-0.875849710896708	0.869444444444444
GLIPR2	0.66018355107849	0	-	-0.599060901605802	0.895833333333333
GNPTG	0.622587660165486	0	-	-0.683651112353453	0.881944444444444
HLA-B	0.514279562721559	0	-	-0.95937527222189	0.784722222222222
HPR	0.38648299379262	0	-	-1.37152316148973	0.880555555555556
HRG	0.479650465808165	0	-	-1.05994463684226	0.951041666666667
HYAL1	0.534653378767797	0	-	-0.903324214210165	0.838541666666667
IGF2	0.466063753060766	0	-	-1.1014007796353	0.782638888888889
IGHV1-18	0.384970826056899	0	-	-1.37717897556761	0.816666666666667
IGHV1-2	0.358141769036432	0	-	-1.48139730907558	0.761631944444444
IGHV3-15	0.496748087379742	0	-	-1.00941368218458	0.772569444444444
IGHV3-38	0.239932290315606	0	-	-2.05930076492037	0.850347222222222
IGHV3-64D	0.257296443987523	0	-	-1.95849657670806	0.840972222222222
IGHV3-72	0.214951602426797	0	-	-2.21791622948554	0.884722222222222
IGKC	0.576480477094475	0	-	-0.794656344037033	0.848958333333333
IGKV1-6	0.517287088380071	0	-	-0.9509629129388	0.752777777777778
IGKV1D-16	0.126864943056094	0	-	-2.978634634585	0.784375
IGKV3D-15	0.463747143393485	0	-	-1.10858969989192	0.886458333333333
IGKV3D-20	0.550063255760036	0	-	-0.862330560752144	0.761458333333333
IGKV4-1	0.414902601152523	0	-	-1.26915539294875	0.862152777777778
IGKV6-21	0.321116194101929	0	-	-1.6388326719245	0.817708333333333
IGLV1-40	0.183132885234841	0	-	-2.44903721524715	0.820659722222222
IHH	0.595842467582789	0	-	-0.746997142183333	0.842708333333333
ITGA2	0.287683275355163	0	-	-1.79744674333925	0.892361111111111
ITGB1	0.661088304657585	0	-	-0.597085102756937	0.905902777777778
ITLN1	0.29529159459124	0	-	-1.75978780382058	0.877256944444444
IZUMO3	0.217661267720914	0	-	-2.19984338850234	0.786458333333333
KCTD12	0.48100432881268	0	-	-1.05587821725694	0.854861111111111
L1CAM	0.578607585510127	0	-	-0.789342857851948	0.765625
LAMB2	0.475246502280895	0.174365979753555	-	-1.07325208592111	0.779861111111111
LECT2	0.401612149129261	0	-	-1.31612518211406	0.808680555555556
LSAMP	0.176293208760024	0	-	-2.5039511952545	0.897916666666667
LUM	0.638554260887472	0	-	-0.647118877328683	0.840625
MADCAM1	0.514444691492443	0	-	-0.958912115141783	0.839930555555556
MANBA	0.35743052002998	0	-	-1.4842652674022	0.763888888888889
MCAM	0.660502641705998	0	-	-0.598363763288808	0.915625
MGP	0.485808658477384	0	-	-1.041539891799	0.919791666666667
MMRN2	0.639811368251552	0	-	-0.644281468213035	0.840625
PCOLCE	0.668442865913076	0	-	-0.58112384135472	0.795138888888889
PDCD1LG2	0.430533025914388	0	-	-1.21580418480206	0.8
PGLYRP2	0.611741955600483	0	-	-0.709004869880771	0.844791666666667
PI16	0.298940820197145	0	-	-1.7420681852416	0.954513888888889
POMGNT1	0.360226074652275	0	-	-1.47302548163309	0.780555555555556
PTGDS	0.639570187134476	0	-	-0.644825404154926	0.825
RARRES2	0.405928257498262	0	-	-1.30070332239637	0.857986111111111
RASSF5	0.151278664984278	0	-	-2.72471955803821	0.880902777777778
ROCK2	0.433686807669549	0	-	-1.20527453639742	0.8125
SBSN	0.464729522044243	0	-	-1.10553679961052	0.801041666666667
SERPINA5	0.656548931040493	0	-	-0.607025559109869	0.888888888888889
SFTPD	0.139412860891113	0	-	-2.84256443835835	0.892361111111111
SHBG	0.49427376972326	0	-	-1.01661774777498	0.865625
SOD3	0.661844901778701	0	-	-0.595434922644621	0.831597222222222
ST3GAL6	0.583676059316591	0	-	-0.77676020058115	0.758680555555556
TGFBR3	0.592232881731762	0	-	-0.755763501375613	0.756944444444444
THBS4	0.40219689518697	0	-	-1.31402615027953	0.89375
WARS1	0.197503219274405	0	-	-2.34005192568184	0.811111111111111
YARS1	0.218032068594251	0	-	-2.19738774979645	0.819791666666667
ABCA1	2.18304959193309	0	+	1.1263449041369	0.866840277777778
ACAN	1.5585579774432	0	+	0.640211823371378	0.767361111111111
AKAP13	2.94464695541391	0	+	1.55809467439346	0.948611111111111
ALDH1A3	1.54880819947456	0	+	0.631158495451109	0.939236111111111
ANXA3	3.06763094232387	0	+	1.61712492687413	0.757986111111111
APOA5	1.52727001828968	0	+	0.610955150287516	0.790277777777778
APOC2	1.74168622054094	0	+	0.800484733669925	0.842013888888889
APOC3	1.93223670051872	0	+	0.95027183627901	0.846875
APOF	1.59657994577997	0	+	0.674984794995449	0.809375
ARF5	2.6651732426685	0	+	1.41422931467875	0.794097222222222
ARHGDIB	1.8002653309633	0	+	0.848209552918732	0.805902777777778
ARPC3	1.95580052989029	0	+	0.967759238790913	0.753298611111111
ARPC4	1.59145739761945	0	+	0.670348537391178	0.763368055555556
ARPC5	5.13420843630271	0	+	2.36014186699166	0.884722222222222
BBS7	1.69505097374667	0	+	0.761328658887153	0.767361111111111
BIN2	5.16608366145505	0	+	2.36907100717813	0.9015625
CALD1	4.81120701462356	0	+	2.26639887644059	0.790972222222222
CALML3	14.6196193850085	0	+	3.8698338467722	0.874652777777778
CALML5	2.83543995833056	0	+	1.50357260693323	0.794270833333333
CD84	1.75395433535044	0	+	0.810611187337344	0.861805555555556
CFHR3	3.84026861530758	0	+	1.94120722668043	0.758854166666667
CHN1	3.22806949954318	0	+	1.69067163981982	0.824652777777778
CNN2	4.31832325288174	0	+	2.11047124194176	0.870138888888889
CORO1A	2.34112487366797	0	+	1.2272018886647	0.918402777777778
COTL1	2.87681034743511	0	+	1.52447011512186	0.893402777777778
CRKL	6.66390417115205	0	+	2.73636765448531	0.818402777777778
ECPAS	1.92938191760094	0	+	0.948138750484743	0.913194444444444
EIF4A1	2.71858259188109	0	+	1.4428546585893	0.797048611111111
ERP44	2.27096294147892	0	+	1.18330416373709	0.824479166666667
FABP5	1.58936860178716	0.174365979753555	+	0.668453749167987	0.761458333333333
FKBP1A	3.88042858788684	0	+	1.95621600485346	0.756076388888889
FRMPD1	2.91567185482592	0	+	1.5438283602497	0.813888888888889
FTH1	2.52448475715699	0	+	1.33598896642035	0.799305555555556
GALE	3.05674522901177	0	+	1.61199631272267	0.969444444444444
GGT1	1.93312824374349	0	+	0.950937349124741	0.852083333333333
GMFG	2.26058832147864	0	+	1.17669828504023	0.849479166666667
GP1BA	1.513980303929	0	+	0.598346436757733	0.878472222222222
GPI	1.50453685655903	0	+	0.589319448727512	0.775347222222222
HYDIN	1.64638684728187	0	+	0.719303361933309	0.884027777777778
IDE	1.74540703098009	0	+	0.803563513856566	0.876388888888889
IGLC7	2.41281732649068	0	+	1.27071869377907	0.853819444444444
IL1R2	1.61533442119428	0	+	0.691832875663892	0.847916666666667
ITGA1	1.49565732961499	0	+	0.580779676901172	0.764583333333333
ITGAL	2.09595792266754	0	+	1.06760975439053	0.922395833333333
LASP1	2.66521739585383	0	+	1.41425321520906	0.873263888888889
LGALSL	2.6079833455224	0	+	1.38293465660543	0.754166666666667
LIMS1	4.65213023289483	0	+	2.21789148454149	0.774305555555556
MAPRE2	2.29354600707088	0	+	1.19757984725301	0.775694444444444
MMP3	2.20799329118419	0.0950625020813844	+	1.14273578860612	0.804861111111111
MMP9	2.14998237790056	0	+	1.10432483496838	0.878819444444444
MPO	1.92863336791222	0	+	0.947578913958754	0.8125
MYL9	2.1296223146515	0	+	1.09059759331792	0.760416666666667
NEXN	9.47834216431767	0	+	3.24463474261792	0.853125
PARK7	1.64219531741612	0	+	0.715625726817157	0.768402777777778
PDLIM1	2.15615366026446	0	+	1.10845999673701	0.788194444444444
PDLIM5	3.03543865443353	0	+	1.60190501692484	0.752951388888889
PFN1	1.81922550478969	0	+	0.863324385472786	0.784722222222222
PKHD1L1	1.77020533491511	0.314278922543758	+	0.823916715382941	0.775
PPIA	1.51391651803521	0	+	0.598285652921246	0.780555555555556
PPIB	1.5179090957644	0	+	0.602085393509062	0.811111111111111
PRDX5	1.89260398067513	0	+	0.92037256482575	0.788368055555556
PRSS1	1.64039288411013	0	+	0.71404139049851	0.914583333333333
PSMA4	2.49493521671874	0	+	1.3190023551489	0.886979166666667
PSME1	2.02827856543711	0.0950625020813844	+	1.02025580686582	0.7796875
RAB7A	2.78285192555326	0	+	1.4765641454811	0.752777777777778
RAD23B	4.18035762218252	0	+	2.06362636758839	0.7765625
REC8	1.59229415945234	0	+	0.671106883105579	0.759027777777778
S100A4	1.95075221121909	0	+	0.964030535328477	0.85
S100A8	1.90373292278195	0	+	0.928831095240055	0.803819444444444
S100A9	2.02462125087913	0	+	1.01765204597997	0.850694444444444
SEMA4B	1.59043467895561	0	+	0.669421119892503	0.869097222222222
SERPINB1	1.54406653501488	0	+	0.626734920784651	0.755555555555556
SGO2	2.13175140126243	0	+	1.09203920494627	0.946527777777778
SH3BGRL3	2.19691577791404	0	+	1.13547956292696	0.862152777777778
SLC9A3R1	5.45471611870881	0	+	2.44750411592779	0.785416666666667
SOD1	1.65044514296684	0	+	0.722855187463852	0.787847222222222
TAGLN2	2.02002548499127	0	+	1.01437349438231	0.794444444444445
TALDO1	1.52623757035713	0	+	0.609979545986046	0.824652777777778
TKT	1.53340971311501	0	+	0.616743223484036	0.863888888888889
TMSB4X	4.22321120491602	0	+	2.07834039884786	0.865451388888889
TPM3	1.98861190095327	0	+	0.99176174615525	0.809375
TXN	1.71942789472324	0	+	0.781928616820581	0.844791666666667
TXNDC17	4.30129458911459	0	+	2.10477094265213	0.81875
UGP2	1.67161499614896	0	+	0.741242606326617	0.761111111111111
VIM	2.14087343172526	0	+	1.09819950622327	0.893055555555555
VSIG4	2.56075905789708	0	+	1.35657151598511	0.817534722222222
WDR44	5.01257191142165	0	+	2.3255510289256	0.766666666666667
YTHDC2	1.58785598861911	0	+	0.667080072476835	0.867361111111111
ZYX	2.91330983198833	0	+	1.54265914099191	0.835069444444444

## Sheet: Table S3
Table S3. List of the 44 hub proteins.
ABCA1
ACAN
APOA5
APOC2
APOC3
APOF
ARPC3
ARPC4
ARPC5
CD44
CETP
COL1A1
COL1A2
COL6A1
COL6A2
COMP
CORO1A
CYCS
FKBP1A
GALE
GMFG
GPI
HPR
HRG
ITGA1
ITGA2
ITGB1
LUM
MMP3
MMP9
MPO
PARK7
PFN1
PPIA
PPIB
SH3BGRL3
SOD1
SOD3
TAGLN2
THBS4
TMSB4X
TXN
UGP2
VIM

## Sheet: Table S4
Table S4. Univariate Cox regression analysis of PFS for the 191 serum proteins of interest based on a serum proteome dataset for 96 GB patients treated with a first-line Stupp's regimen. CI, confidence interval; HR, hazard ratio.
	Continuous variables				Dichotomous variables_median cutoff				Dichotomous variables_optimal cutoff
Proteins	HR	95% CI	P-value		HR	95% CI	P-value		HR	95% CI	P-value
ABCA1	1.06	[0.89-1.27]	0.514		0.86	[0.57-1.30]	0.472		1.31	[0.66-2.60]	0.449
ACAN	0.93	[0.64-1.34]	0.682		0.89	[0.59-1.34]	0.565		0.77	[0.51-1.16]	0.213
ADAMTSL4	0.98	[0.67-1.44]	0.920		0.80	[0.53-1.20]	0.273		0.71	[0.43-1.18]	0.186
AGA	0.98	[0.86-1.10]	0.704		1.06	[0.71-1.60]	0.768		0.84	[0.52-1.36]	0.471
AHSG	0.77	[0.62-0.97]	0.023*		0.70	[0.47-1.05]	0.088		0.63	[0.42-0.95]	0.029*
AKAP13	0.89	[0.67-1.19]	0.434		1.12	[0.74-1.68]	0.602		1.10	[0.72-1.66]	0.665
ALDH1A3	0.82	[0.63-1.07]	0.137		0.77	[0.51-1.17]	0.218		0.72	[0.41-1.26]	0.245
ANG	0.82	[0.64-1.05]	0.109		0.71	[0.47-1.07]	0.102		0.70	[0.47-1.05]	0.088
ANTXR1	0.94	[0.79-1.12]	0.497		0.94	[0.63-1.42]	0.779		0.68	[0.43-1.08]	0.099
ANTXR2	0.94	[0.75-1.17]	0.567		1.03	[0.68-1.55]	0.893		0.66	[0.39-1.09]	0.105
ANXA3	1.12	[0.96-1.3]	0.157		1.09	[0.71-1.66]	0.694		1.29	[0.79-2.12]	0.304
APOA5	0.87	[0.67-1.14]	0.310		0.97	[0.64-1.46]	0.880		0.94	[0.59-1.51]	0.808
APOC2	0.82	[0.60-1.12]	0.219		0.77	[0.51-1.17]	0.220		0.62	[0.41-0.95]	0.029*
APOC3	0.71	[0.52-0.98]	0.034*		0.68	[0.45-1.05]	0.081		0.57	[0.34-0.95]	0.032*
APOF	0.92	[0.65-1.30]	0.622		0.71	[0.47-1.08]	0.108		0.74	[0.49-1.12]	0.161
ARF5	0.92	[0.72-1.17]	0.493		1.13	[0.75-1.70]	0.554		0.56	[0.30-1.07]	0.081
ARHGDIB	1.14	[0.87-1.48]	0.345		1.21	[0.80-1.83]	0.358		1.47	[0.91-2.37]	0.117
ARPC3	0.95	[0.76-1.19]	0.668		0.79	[0.52-1.18]	0.247		1.01	[0.62-1.62]	0.981
ARPC4	1.02	[0.69-1.50]	0.940		1.07	[0.72-1.61]	0.738		1.37	[0.83-2.23]	0.215
ARPC5	0.95	[0.78-1.15]	0.564		0.95	[0.63-1.43]	0.816		0.79	[0.50-1.25]	0.311
B3GNT8	1.09	[0.74-1.59]	0.659		1.14	[0.76-1.72]	0.536		0.84	[0.53-1.33]	0.456
BBS7	0.87	[0.66-1.15]	0.330		0.85	[0.56-1.28]	0.428		0.70	[0.46-1.05]	0.085
BDNF	1.00	[0.93-1.06]	0.901		0.99	[0.66-1.49]	0.954		0.60	[0.36-1.00]	0.048*
BIN2	1.01	[0.85-1.19]	0.947		1.37	[0.91-2.06]	0.132		0.93	[0.48-1.79]	0.818
C1QA	0.97	[0.66-1.41]	0.855		0.85	[0.56-1.27]	0.424		0.79	[0.45-1.38]	0.407
C6orf120	1.05	[0.96-1.15]	0.313		1.28	[0.85-1.93]	0.234		1.62	[1.07-2.46]	0.024*
CACNA2D1	1.17	[0.78-1.75]	0.438		1.22	[0.81-1.86]	0.341		1.24	[0.79-1.94]	0.348
CALD1	1.00	[0.90-1.11]	0.994		1.11	[0.74-1.68]	0.606		1.64	[0.97-2.77]	0.063
CALML3	1.01	[0.93-1.11]	0.800		1.09	[0.73-1.64]	0.665		0.79	[0.44-1.39]	0.409
CALML5	1.01	[0.92-1.12]	0.812		1.06	[0.70-1.59]	0.789		0.77	[0.49-1.23]	0.272
CCL14	1.21	[0.93-1.59]	0.161		0.99	[0.66-1.49]	0.955		2.20	[1.10-4.41]	0.026*
CCL5	1.01	[0.90-1.14]	0.870		0.84	[0.56-1.27]	0.408		0.61	[0.33-1.13]	0.119
CD109	1.22	[0.78-1.93]	0.388		1.1	[0.73-1.65]	0.662		1.30	[0.85-2.00]	0.225
CD44	0.88	[0.76-1.02]	0.088		0.70	[0.46-1.05]	0.088		0.74	[0.49-1.11]	0.141
CD84	1.40	[0.97-2.01]	0.074		1.52	[0.99-2.33]	0.057		2.12	[1.07-4.17]	0.031*
CDH5	1.33	[0.80-2.22]	0.275		1.14	[0.76-1.72]	0.534		1.49	[0.81-2.74]	0.203
CDH6	1.16	[0.96-1.41]	0.131		1.79	[1.18-2.71]	0.006*		2.22	[1.43-3.44]	< 0.001*
CDK12	1.03	[0.95-1.12]	0.449		1.38	[0.92-2.08]	0.119		1.60	[1.03-2.48]	0.037*
CDKL3	0.97	[0.90-1.04]	0.367		0.69	[0.46-1.04]	0.078		0.67	[0.44-1.00]	0.052
CETP	1.09	[0.75-1.59]	0.653		0.89	[0.59-1.34]	0.584		0.86	[0.56-1.33]	0.489
CFHR3	0.90	[0.80-1.02]	0.091		0.61	[0.40-0.94]	0.025*		0.50	[0.26-0.98]	0.043*
CHN1	1.10	[0.97-1.25]	0.149		1.63	[1.08-2.48]	0.022*		1.63	[1.08-2.48]	0.022*
CKM	1.03	[0.96-1.11]	0.386		1.19	[0.79-1.79]	0.397		1.36	[0.90-2.04]	0.140
CLC	1.04	[0.93-1.16]	0.486		1.05	[0.70-1.58]	0.804		0.85	[0.55-1.31]	0.470
CNN2	0.98	[0.83-1.15]	0.776		0.99	[0.66-1.49]	0.969		0.81	[0.54-1.23]	0.327
CNTN1	1.16	[0.72-1.88]	0.544		1.14	[0.76-1.71]	0.520		0.86	[0.57-1.29]	0.464
COL1A1	1.01	[0.94-1.09]	0.789		1.04	[0.69-1.56]	0.852		1.04	[0.69-1.56]	0.852
COL1A2	1.04	[0.99-1.10]	0.117		1.22	[0.81-1.83]	0.341		1.84	[1.16-2.93]	0.010*
COL6A1	1.14	[0.83-1.56]	0.414		1.08	[0.72-1.63]	0.702		1.39	[0.88-2.18]	0.157
COL6A2	1.00	[0.79-1.27]	0.986		0.77	[0.51-1.16]	0.207		1.35	[0.68-2.69]	0.397
COMP	1.01	[0.72-1.44]	0.936		0.84	[0.56-1.26]	0.389		0.91	[0.60-1.37]	0.639
CORO1A	1.21	[0.92-1.59]	0.177		1.36	[0.90-2.05]	0.141		1.45	[0.88-2.39]	0.145
COTL1	1.11	[0.90-1.37]	0.341		1.35	[0.90-2.03]	0.149		1.77	[1.00-3.16]	0.052
CR2	1.05	[0.96-1.15]	0.257		1.47	[0.98-2.20]	0.065		1.52	[1.01-2.28]	0.045*
CRKL	1.07	[0.97-1.18]	0.184		1.53	[1.02-2.32]	0.041*		1.97	[1.21-3.21]	0.006*
CRTAC1	0.84	[0.56-1.24]	0.376		0.63	[0.42-0.95]	0.027*		0.63	[0.41-0.94]	0.026*
CSPG4	1.01	[0.92-1.11]	0.799		1.02	[0.68-1.53]	0.935		1.27	[0.77-2.08]	0.349
CTSH	1.05	[0.94-1.18]	0.355		0.72	[0.47-1.09]	0.121		1.57	[0.76-3.26]	0.223
CTSS	1.10	[0.82-1.47]	0.531		0.88	[0.58-1.32]	0.523		2.45	[1.24-4.83]	0.010*
CYCS	1.06	[0.97-1.15]	0.197		1.30	[0.87-1.95]	0.204		1.40	[0.87-2.25]	0.164
DAG1	1.17	[0.80-1.71]	0.410		1.18	[0.78-1.78]	0.427		1.82	[1.02-3.25]	0.042*
DMKN	1.10	[1.00-1.21]	0.058		1.49	[0.98-2.26]	0.061		1.59	[0.95-2.67]	0.081
DSC3	0.97	[0.89-1.07]	0.556		0.92	[0.61-1.39]	0.700		0.75	[0.47-1.19]	0.217
ECM1	1.06	[0.74-1.52]	0.756		0.95	[0.63-1.44]	0.816		0.65	[0.41-1.02]	0.061
ECPAS	0.90	[0.60-1.33]	0.591		0.96	[0.64-1.45]	0.861		0.52	[0.27-1.00]	0.052
EFEMP1	1.04	[0.87-1.25]	0.660		1.08	[0.72-1.62]	0.702		0.88	[0.56-1.41]	0.603
EIF4A1	1.19	[1.01-1.41]	0.043*		1.48	[0.98-2.24]	0.062		1.89	[1.23-2.91]	0.004*
ERP44	1.00	[0.81-1.23]	0.997		1.33	[0.88-2.01]	0.172		1.41	[0.93-2.15]	0.106
F11	0.94	[0.67-1.33]	0.722		1.04	[0.69-1.56]	0.866		0.60	[0.30-1.21]	0.157
F13B	0.91	[0.61-1.36]	0.644		1.13	[0.75-1.70]	0.559		0.47	[0.23-0.93]	0.031*
FABP5	1.04	[0.82-1.32]	0.737		1.11	[0.73-1.68]	0.622		1.29	[0.78-2.15]	0.320
FAM3C	1.5	[1.05-2.15]	0.027*		2.11	[1.34-3.31]	0.001*		2.38	[1.50-3.78]	< 0.001*
FBLN1	0.86	[0.61-1.23]	0.412		0.78	[0.52-1.18]	0.239		0.71	[0.45-1.12]	0.146
FETUB	1.00	[0.70-1.42]	0.985		1.00	[0.67-1.50]	0.994		0.87	[0.58-1.32]	0.518
FGFR1	1.06	[0.70-1.62]	0.778		0.86	[0.56-1.31]	0.487		0.83	[0.54-1.27]	0.384
FKBP1A	1.11	[0.88-1.40]	0.390		1.31	[0.87-1.97]	0.202		1.50	[0.96-2.37]	0.077
FRMPD1	0.98	[0.85-1.12]	0.717		1.01	[0.67-1.51]	0.978		0.77	[0.41-1.46]	0.428
FTH1	0.90	[0.78-1.04]	0.169		0.70	[0.47-1.06]	0.089		0.46	[0.23-0.93]	0.031*
GALE	1.07	[0.72-1.59]	0.745		1.26	[0.84-1.89]	0.270		1.49	[0.97-2.29]	0.066
GGH	0.82	[0.61-1.11]	0.198		0.70	[0.46-1.07]	0.104		0.68	[0.44-1.04]	0.073
GGT1	1.18	[0.84-1.66]	0.337		1.21	[0.80-1.84]	0.359		1.29	[0.85-1.98]	0.233
GLIPR2	1.33	[0.76-2.33]	0.313		1.02	[0.68-1.52]	0.941		1.38	[0.90-2.12]	0.140
GMFG	1.15	[0.91-1.47]	0.249		1.34	[0.88-2.02]	0.169		2.13	[1.05-4.34]	0.037*
GNPTG	1.16	[0.75-1.78]	0.503		1.25	[0.83-1.90]	0.290		1.31	[0.86-1.00]	0.203
GP1BA	1.13	[0.70-1.82]	0.630		1.16	[0.78-1.74]	0.468		0.55	[0.29-1.04]	0.067
GPI	1.38	[0.97-1.94]	0.071		1.44	[0.96-2.19]	0.082		1.67	[1.09-2.56]	0.019*
HLA-B	0.90	[0.73-1.12]	0.351		0.82	[0.55-1.23]	0.344		0.75	[0.49-1.13]	0.170
HPR	0.73	[0.58-0.93]	0.009*		0.76	[0.51-1.14]	0.183		0.59	[0.39-0.89]	0.013*
HRG	0.75	[0.54-1.04]	0.082		0.63	[0.42-0.95]	0.026*		0.49	[0.31-0.78]	0.002*
HYAL1	0.90	[0.74-1.10]	0.321		0.94	[0.63-1.41]	0.767		0.52	[0.28-0.94]	0.030*
HYDIN	0.86	[0.46-1.59]	0.619		0.84	[0.56-1.26]	0.394		1.54	[0.86-2.77]	0.143
IDE	0.98	[0.62-1.54]	0.928		1.03	[0.69-1.54]	0.891		1.57	[0.83-2.96]	0.167
IGF2	0.99	[0.88-1.12]	0.897		0.94	[0.63-1.42]	0.784		0.76	[0.50-1.17]	0.210
IGHV1-18	1.01	[0.91-1.14]	0.802		1.09	[0.73-1.64]	0.669		1.32	[0.87-2.01]	0.198
IGHV1-2	1.01	[0.91-1.12]	0.835		0.99	[0.66-1.49]	0.978		1.15	[0.69-1.92]	0.581
IGHV3-15	0.98	[0.79-1.22]	0.877		0.96	[0.64-1.45]	0.854		1.56	[0.89-2.75]	0.123
IGHV3-38	0.99	[0.89-1.09]	0.799		1.16	[0.76-1.76]	0.485		1.28	[0.80-2.06]	0.309
IGHV3-64D	0.97	[0.88-1.07]	0.524		0.97	[0.64-1.48]	0.902		0.68	[0.45-1.03]	0.068
IGHV3-72	1.10	[1.01-1.21]	0.037*		1.31	[0.87-1.97]	0.202		2.03	[1.16-3.55]	0.014*
IGKC	1.16	[0.82-1.62]	0.404		1.27	[0.84-1.91]	0.253		1.32	[0.88-2.00]	0.185
IGKV1-6	0.81	[0.68-0.97]	0.022*		0.79	[0.52-1.19]	0.257		1.74	[0.94-3.25]	0.080
IGKV1D-16	1.01	[0.95-1.07]	0.818		0.88	[0.58-1.32]	0.521		1.40	[0.81-2.42]	0.227
IGKV3D-15	0.96	[0.75-1.24]	0.776		0.93	[0.62-1.40]	0.730		1.87	[0.99-3.53]	0.054
IGKV3D-20	0.95	[0.76-1.19]	0.642		0.98	[0.65-1.47]	0.911		0.69	[0.45-1.03]	0.072
IGKV4-1	1.00	[0.81-1.24]	0.993		0.87	[0.58-1.30]	0.491		1.02	[0.64-1.63]	0.921
IGKV6-21	1.06	[0.93-1.21]	0.385		1.40	[0.93-2.11]	0.110		1.35	[0.86-2.13]	0.195
IGLC7	1.01	[0.82-1.24]	0.941		1.20	[0.80-1.80]	0.389		1.33	[0.88-2.00]	0.177
IGLV1-40	1.02	[0.94-1.10]	0.630		0.96	[0.64-1.45]	0.850		1.94	[1.09-3.43]	0.024*
IHH	1.32	[0.92-1.89]	0.132		1.11	[0.74-1.66]	0.628		1.64	[0.81-3.29]	0.167
IL1R2	1.50	[1.10-2.05]	0.010*		1.48	[0.97-2.26]	0.071		4.9	[1.92-12.5]	< 0.001*
ITGA1	1.30	[0.94-1.79]	0.109		1.64	[1.07-2.49]	0.022*		1.91	[1.00-3.64]	0.048*
ITGA2	0.99	[0.88-1.12]	0.906		0.79	[0.53-1.19]	0.265		0.81	[0.54-1.23]	0.320
ITGAL	0.78	[0.57-1.07]	0.118		0.82	[0.55-1.23]	0.337		0.63	[0.42-0.96]	0.030*
ITGB1	1.13	[0.66-1.96]	0.656		1.22	[0.82-1.83]	0.332		1.16	[0.64-2.09]	0.626
ITLN1	1.08	[0.98-1.18]	0.114		1.31	[0.88-1.97]	0.187		1.66	[0.95-2.93]	0.077
IZUMO3	1.02	[0.95-1.09]	0.681		1.23	[0.81-1.87]	0.332		1.38	[0.80-2.39]	0.245
KCTD12	1.02	[0.87-1.2]	0.799		1.11	[0.74-1.68]	0.614		1.19	[0.73-1.96]	0.484
L1CAM	1.07	[0.89-1.28]	0.479		1.12	[0.74-1.68]	0.591		1.44	[0.88-2.37]	0.152
LAMB2	0.98	[0.89-1.08]	0.720		1.05	[0.70-1.57]	0.824		0.77	[0.48-1.23]	0.277
LASP1	1.27	[1.00-1.61]	0.055		1.48	[0.98-2.24]	0.065		2.43	[1.23-4.80]	0.011*
LECT2	0.96	[0.85-1.07]	0.445		0.67	[0.44-1.02]	0.060		0.58	[0.36-0.91]	0.017*
LGALSL	0.97	[0.87-1.07]	0.506		1.06	[0.70-1.59]	0.787		1.35	[0.71-2.55]	0.361
LIMS1	1.07	[0.92-1.24]	0.371		1.28	[0.85-1.93]	0.233		1.26	[0.83-1.90]	0.274
LSAMP	0.98	[0.90-1.07]	0.651		1.07	[0.71-1.61]	0.756		0.77	[0.46-1.31]	0.343
LUM	0.90	[0.61-1.32]	0.586		1.11	[0.74-1.67]	0.610		0.79	[0.48-1.30]	0.352
MADCAM1	0.99	[0.80-1.22]	0.926		1.14	[0.76-1.72]	0.518		0.79	[0.46-1.36]	0.394
MANBA	1.03	[0.93-1.14]	0.576		1.04	[0.69-1.56]	0.855		1.23	[0.80-1.90]	0.338
MAPRE2	1.08	[0.85-1.36]	0.539		1.30	[0.86-1.96]	0.208		1.85	[0.96-3.60]	0.068
MCAM	1.45	[0.79-2.66]	0.229		1.30	[0.86-1.96]	0.212		1.55	[1.01-2.39]	0.044*
MGP	1.29	[0.95-1.75]	0.106		1.23	[0.82-1.84]	0.325		1.97	[1.28-3.02]	0.002*
MMP3	1.01	[0.90-1.14]	0.812		1.02	[0.68-1.54]	0.926		1.10	[0.72-1.68]	0.667
MMP9	1.04	[0.77-1.41]	0.794		1.03	[0.68-1.55]	0.887		1.28	[0.84-1.96]	0.257
MMRN2	1.01	[0.72-1.42]	0.952		1.02	[0.68-1.53]	0.925		0.72	[0.43-1.22]	0.222
MPO	1.04	[0.83-1.32]	0.714		1.07	[0.71-1.63]	0.739		1.29	[0.68-2.44]	0.431
MYL9	1.08	[0.78-1.50]	0.649		1.01	[0.67-1.52]	0.962		0.76	[0.47-1.21]	0.246
NEXN	1.01	[0.92-1.11]	0.880		1.20	[0.80-1.80]	0.389		0.96	[0.52-1.77]	0.895
PARK7	1.09	[0.87-1.37]	0.453		1.13	[0.75-1.69]	0.565		1.53	[0.94-2.48]	0.084
PCOLCE	0.98	[0.65-1.46]	0.906		1.02	[0.68-1.54]	0.912		2.33	[1.19-4.53]	0.013*
PDCD1LG2	0.98	[0.87-1.11]	0.769		0.90	[0.60-1.35]	0.612		0.88	[0.58-1.33]	0.547
PDLIM1	1.16	[0.92-1.46]	0.205		1.42	[0.94-2.14]	0.099		0.97	[0.59-1.61]	0.914
PDLIM5	1.03	[0.92-1.15]	0.635		1.14	[0.75-1.71]	0.542		1.07	[0.67-1.71]	0.762
PFN1	1.10	[0.81-1.50]	0.530		1.15	[0.77-1.73]	0.500		1.45	[0.94-2.23]	0.091
PGLYRP2	0.73	[0.51-1.04]	0.078		0.66	[0.44-0.99]	0.044*		0.63	[0.41-0.98]	0.039*
PI16	0.89	[0.72-1.10]	0.266		0.82	[0.54-1.25]	0.352		0.66	[0.42-1.05]	0.081
PKHD1L1	1.06	[0.91-1.24]	0.466		1.35	[0.89-2.03]	0.155		1.35	[0.79-2.29]	0.271
POMGNT1	1.02	[0.91-1.15]	0.694		0.99	[0.66-1.48]	0.941		0.89	[0.57-1.38]	0.590
PPIA	1.17	[0.82-1.69]	0.388		1.03	[0.69-1.55]	0.881		1.34	[0.80-2.25]	0.273
PPIB	1.21	[0.82-1.79]	0.339		1.33	[0.88-2.01]	0.175		1.55	[1.01-2.39]	0.046*
PRDX5	1.00	[0.75-1.35]	0.979		1.06	[0.70-1.59]	0.790		1.35	[0.88-2.07]	0.172
PRSS1	0.63	[0.39-1.01]	0.055		0.84	[0.56-1.27]	0.414		0.53	[0.27-1.02]	0.059
PSMA4	1.02	[0.75-1.39]	0.879		0.96	[0.64-1.45]	0.860		0.84	[0.56-1.27]	0.407
PSME1	1.08	[0.94-1.25]	0.282		1.46	[0.97-2.22]	0.073		1.65	[1.07-2.53]	0.022*
PTGDS	1.18	[0.79-1.76]	0.427		1.18	[0.78-1.77]	0.435		1.01	[0.66-1.55]	0.955
RAB7A	1.08	[0.97-1.21]	0.141		1.68	[1.09-2.58]	0.018*		1.73	[1.13-2.66]	0.012*
RAD23B	0.99	[0.88-1.11]	0.840		1.29	[0.86-1.94]	0.224		0.88	[0.56-1.38]	0.580
RARRES2	0.87	[0.74-1.03]	0.099		0.93	[0.62-1.40]	0.736		0.68	[0.45-1.02]	0.062
RASSF5	1.05	[0.97-1.14]	0.248		1.35	[0.90-2.03]	0.152		1.40	[0.91-2.13]	0.123
REC8	0.90	[0.72-1.13]	0.369		0.79	[0.52-1.21]	0.273		0.65	[0.42-1.01]	0.055
ROCK2	0.96	[0.83-1.10]	0.534		0.87	[0.58-1.31]	0.497		0.69	[0.46-1.04]	0.079
S100A4	1.04	[0.81-1.33]	0.774		1.04	[0.70-1.57]	0.837		1.34	[0.86-2.09]	0.190
S100A8	1.04	[0.79-1.38]	0.760		1.22	[0.80-1.85]	0.361		1.55	[1.01-2.37]	0.045*
S100A9	1.21	[0.92-1.58]	0.166		1.36	[0.89-2.06]	0.151		1.57	[1.02-2.43]	0.041*
SBSN	0.98	[0.86-1.11]	0.744		0.92	[0.61-1.39]	0.703		1.04	[0.64-1.70]	0.880
SEMA4B	1.08	[0.64-1.84]	0.765		0.95	[0.63-1.42]	0.789		0.81	[0.41-1.63]	0.559
SERPINA5	0.98	[0.65-1.47]	0.913		0.95	[0.63-1.43]	0.794		0.79	[0.47-1.32]	0.358
SERPINB1	1.27	[0.96-1.66]	0.090		1.49	[0.99-2.25]	0.057		2.66	[1.26-5.61]	0.010*
SFTPD	1.05	[0.97-1.14]	0.261		1.27	[0.84-1.90]	0.256		0.78	[0.46-1.30]	0.336
SGO2	1.04	[0.68-1.59]	0.850		1.39	[0.92-2.10]	0.119		2.39	[1.28-4.47]	0.006*
SH3BGRL3	1.07	[0.78-1.47]	0.664		1.08	[0.72-1.61]	0.722		1.32	[0.82-2.13]	0.257
SHBG	0.95	[0.70-1.29]	0.748		0.95	[0.63-1.44]	0.822		0.77	[0.50-1.19]	0.245
SLC9A3R1	1.13	[1.02-1.24]	0.017*		1.25	[0.83-1.89]	0.283		2.42	[1.31-4.47]	0.005*
SOD1	1.24	[0.97-1.57]	0.082		1.69	[1.11-2.56]	0.014*		1.67	[0.99-2.81]	0.054
SOD3	0.89	[0.64-1.24]	0.495		0.77	[0.51-1.16]	0.202		0.59	[0.37-0.94]	0.026*
ST3GAL6	1.07	[0.88-1.30]	0.515		1.16	[0.77-1.75]	0.469		1.67	[0.92-3.03]	0.092
TAGLN2	1.14	[0.90-1.43]	0.286		1.29	[0.85-1.96]	0.230		1.85	[0.92-3.72]	0.086
TALDO1	1.58	[1.07-2.35]	0.022*		1.20	[0.79-1.80]	0.396		2.41	[1.23-4.73]	0.011*
TGFBR3	1.15	[0.94-1.39]	0.168		1.27	[0.84-1.90]	0.258		1.98	[0.99-3.96]	0.054
THBS4	0.91	[0.75-1.11]	0.357		1.01	[0.67-1.52]	0.959		0.64	[0.34-1.21]	0.173
TKT	1.33	[0.88-2.00]	0.177		1.25	[0.83-1.90]	0.287		2.35	[1.25-4.44]	0.008*
TMSB4X	1.19	[0.98-1.44]	0.080		1.42	[0.94-2.14]	0.096		1.48	[0.98-2.23]	0.064
TPM3	0.99	[0.76-1.28]	0.918		1.15	[0.76-1.73]	0.515		0.56	[0.30-1.03]	0.063
TXN	1.28	[0.95-1.71]	0.103		1.00	[0.68-1.50]	0.998		2.09	[1.04-4.21]	0.039*
TXNDC17	1.06	[0.93-1.21]	0.393		1.55	[1.02-2.34]	0.038*		1.65	[1.01-2.71]	0.047*
UGP2	1.11	[0.85-1.45]	0.458		1.17	[0.78-1.76]	0.452		1.52	[0.93-2.47]	0.092
VIM	0.99	[0.75-1.32]	0.960		1.01	[0.68-1.52]	0.945		1.35	[0.83-2.20]	0.229
VSIG4	1.01	[0.86-1.20]	0.859		1.12	[0.75-1.68]	0.588		1.53	[1.01-2.32]	0.043*
WARS1	1.04	[0.97-1.13]	0.292		1.19	[0.79-1.79]	0.394		1.42	[0.75-2.68]	0.285
WDR44	1.06	[0.97-1.17]	0.208		1.11	[0.74-1.67]	0.622		1.23	[0.78-1.94]	0.371
YARS1	1.04	[0.96-1.14]	0.345		1.34	[0.89-2.02]	0.160		2.84	[1.48-5.42]	0.002*
YTHDC2	0.99	[0.74-1.32]	0.937		0.83	[0.55-1.25]	0.364		1.23	[0.67-2.26]	0.511
ZYX	1.1	[0.87-1.39]	0.420		1.47	[0.97-2.24]	0.069		1.04	[0.66-1.67]	0.853

## Sheet: Table S5
Table S5. Univariate Cox regression analysis of OS for the 191 serum proteins of interest based on a serum proteome dataset for 96 GB patients treated with a first-line Stupp's regimen. CI, confidence interval; HR, hazard ratio.
	Continuous variables				Dichotomous variables_median cutoff				Dichotomous variables_optimal cutoff
Proteins	HR	95% CI	P-value		HR	95% CI	P-value		HR	95% CI	P-value
ABCA1	1.15	[0.95-1.40]	0.147		0.97	[0.64-1.46]	0.867		2.00	[0.96-4.16]	0.064
ACAN	0.61	[0.42-0.90]	0.013*		0.64	[0.42-0.98]	0.038*		0.49	[0.32-0.76]	0.001*
ADAMTSL4	0.86	[0.60-1.23]	0.412		0.75	[0.49-1.13]	0.168		0.54	[0.32-0.91]	0.020*
AGA	0.97	[0.86-1.09]	0.579		0.92	[0.61-1.38]	0.687		0.72	[0.44-1.19]	0.200
AHSG	0.80	[0.64-1.00]	0.049*		0.63	[0.42-0.95]	0.029*		0.61	[0.40-0.92]	0.018*
AKAP13	0.93	[0.68-1.26]	0.636		1.28	[0.84-1.94]	0.254		1.34	[0.88-2.05]	0.176
ALDH1A3	0.77	[0.59-1.01]	0.055		0.73	[0.48-1.11]	0.146		0.50	[0.28-0.88]	0.016*
ANG	1.02	[0.81-1.27]	0.889		0.80	[0.53-1.20]	0.280		0.73	[0.48-1.10]	0.132
ANTXR1	0.96	[0.81-1.13]	0.592		1.03	[0.68-1.55]	0.894		0.65	[0.41-1.02]	0.064
ANTXR2	0.96	[0.76-1.21]	0.727		0.99	[0.65-1.49]	0.943		0.66	[0.39-1.11]	0.114
ANXA3	1.14	[0.96-1.35]	0.145		1.30	[0.85-1.98]	0.220		1.84	[1.12-3.02]	0.016*
APOA5	1.00	[0.77-1.29]	0.974		1.07	[0.71-1.62]	0.732		1.30	[0.80-2.13]	0.290
APOC2	0.77	[0.56-1.07]	0.123		0.71	[0.47-1.08]	0.110		0.61	[0.40-0.94]	0.023*
APOC3	0.79	[0.59-1.07]	0.122		0.74	[0.49-1.14]	0.174		0.57	[0.34-0.96]	0.033*
APOF	0.89	[0.61-1.29]	0.530		0.76	[0.50-1.14]	0.183		0.75	[0.50-1.13]	0.172
ARF5	0.88	[0.69-1.11]	0.263		1.00	[0.66-1.51]	0.987		0.40	[0.21-0.76]	0.006*
ARHGDIB	1.24	[0.93-1.63]	0.139		1.36	[0.90-2.05]	0.149		1.57	[0.98-2.54]	0.063
ARPC3	0.92	[0.76-1.12]	0.416		0.73	[0.48-1.11]	0.145		0.66	[0.40-1.09]	0.107
ARPC4	0.86	[0.60-1.25]	0.427		0.85	[0.57-1.28]	0.439		1.32	[0.81-2.17]	0.265
ARPC5	0.92	[0.76-1.12]	0.422		0.91	[0.60-1.38]	0.653		0.71	[0.45-1.14]	0.156
B3GNT8	1.00	[0.68-1.46]	0.978		0.99	[0.65-1.51]	0.978		0.72	[0.46-1.14]	0.165
BBS7	0.78	[0.60-1.03]	0.077		0.70	[0.46-1.06]	0.096		0.64	[0.42-0.97]	0.034*
BDNF	0.99	[0.92-1.05]	0.684		0.83	[0.55-1.26]	0.384		0.55	[0.33-0.92]	0.022*
BIN2	0.97	[0.83-1.14]	0.712		1.29	[0.86-1.95]	0.224		0.61	[0.30-1.23]	0.170
C1QA	0.91	[0.62-1.32]	0.610		0.82	[0.54-1.23]	0.333		0.66	[0.38-1.15]	0.145
C6orf120	1.06	[0.96-1.16]	0.236		1.17	[0.77-1.77]	0.458		1.55	[1.02-2.37]	0.041*
CACNA2D1	1.07	[0.73-1.57]	0.722		1.18	[0.78-1.80]	0.433		1.3	[0.82-2.06]	0.257
CALD1	0.98	[0.88-1.09]	0.674		0.99	[0.66-1.50]	0.969		1.53	[0.90-2.61]	0.116
CALML3	0.98	[0.89-1.07]	0.595		0.95	[0.63-1.43]	0.800		0.63	[0.34-1.17]	0.145
CALML5	0.99	[0.89-1.09]	0.766		0.96	[0.64-1.45]	0.846		0.71	[0.44-1.14]	0.152
CCL14	1.08	[0.83-1.41]	0.568		0.88	[0.58-1.33]	0.536		1.50	[0.75-3.00]	0.249
CCL5	0.98	[0.87-1.10]	0.705		0.77	[0.51-1.16]	0.205		0.58	[0.31-1.08]	0.086
CD109	1.17	[0.77-1.78]	0.473		1.16	[0.76-1.76]	0.493		1.52	[0.98-2.36]	0.063
CD44	0.89	[0.76-1.04]	0.150		0.80	[0.53-1.21]	0.283		0.70	[0.46-1.06]	0.094
CD84	1.10	[0.76-1.60]	0.624		1.19	[0.78-1.83]	0.411		1.52	[0.78-2.96]	0.217
CDH5	1.10	[0.67-1.81]	0.695		0.97	[0.64-1.46]	0.866		1.66	[0.88-3.13]	0.119
CDH6	1.01	[0.84-1.22]	0.911		1.24	[0.82-1.87]	0.310		1.43	[0.94-2.18]	0.099
CDK12	1.02	[0.94-1.10]	0.683		1.26	[0.83-1.89]	0.278		1.4	[0.90-2.18]	0.132
CDKL3	0.97	[0.90-1.04]	0.365		0.75	[0.50-1.13]	0.165		0.70	[0.46-1.06]	0.093
CETP	0.94	[0.65-1.37]	0.757		0.93	[0.61-1.42]	0.739		0.68	[0.44-1.06]	0.091
CFHR3	0.87	[0.76-1.00]	0.053		0.76	[0.50-1.15]	0.193		0.50	[0.25-0.98]	0.043*
CHN1	1.09	[0.96-1.25]	0.182		1.96	[1.28-3.00]	0.002*		1.96	[1.28-3.00]	0.002*
CKM	1.02	[0.94-1.10]	0.701		1.26	[0.83-1.89]	0.279		1.39	[0.92-2.10]	0.120
CLC	1.00	[0.89-1.12]	0.964		1.04	[0.69-1.56]	0.859		0.74	[0.48-1.15]	0.184
CNN2	0.96	[0.81-1.13]	0.595		0.84	[0.56-1.27]	0.408		0.74	[0.48-1.12]	0.157
CNTN1	0.79	[0.49-1.27]	0.328		0.94	[0.62-1.41]	0.756		0.63	[0.42-0.97]	0.034*
COL1A1	0.99	[0.91-1.06]	0.704		0.76	[0.51-1.15]	0.201		0.76	[0.51-1.15]	0.201
COL1A2	1.02	[0.96-1.08]	0.542		0.93	[0.62-1.40]	0.722		1.41	[0.89-2.24]	0.147
COL6A1	1.03	[0.76-1.42]	0.833		0.99	[0.66-1.50]	0.971		1.26	[0.80-1.99]	0.313
COL6A2	1.04	[0.81-1.33]	0.747		0.88	[0.59-1.34]	0.560		1.66	[0.80-3.45]	0.172
COMP	0.90	[0.63-1.30]	0.586		0.78	[0.52-1.18]	0.246		0.70	[0.46-1.07]	0.102
CORO1A	1.28	[0.95-1.71]	0.102		1.18	[0.78-1.78]	0.432		1.58	[0.96-2.60]	0.072
COTL1	1.05	[0.84-1.32]	0.643		1.10	[0.73-1.66]	0.647		1.59	[0.90-2.82]	0.113
CR2	1.03	[0.94-1.12]	0.525		1.18	[0.78-1.77]	0.438		1.40	[0.93-2.11]	0.110
CRKL	1.06	[0.97-1.16]	0.224		1.33	[0.88-2.02]	0.175		1.59	[0.99-2.56]	0.058
CRTAC1	0.69	[0.45-1.04]	0.078		0.51	[0.33-0.77]	0.002*		0.49	[0.32-0.75]	< 0.001*
CSPG4	0.99	[0.90-1.09]	0.811		0.93	[0.61-1.41]	0.726		1.89	[1.13-3.14]	0.015*
CTSH	1.09	[0.97-1.23]	0.166		0.84	[0.55-1.27]	0.407		1.81	[0.83-3.92]	0.134
CTSS	1.06	[0.80-1.40]	0.689		0.84	[0.55-1.27]	0.399		1.60	[0.82-3.13]	0.166
CYCS	1.03	[0.94-1.12]	0.527		1.00	[0.66-1.50]	0.986		1.43	[0.88-2.30]	0.146
DAG1	1.16	[0.79-1.70]	0.447		1.22	[0.81-1.84]	0.349		2.17	[1.21-3.90]	0.010*
DMKN	1.05	[0.95-1.15]	0.371		1.21	[0.80-1.84]	0.364		1.55	[0.92-2.61]	0.103
DSC3	0.96	[0.87-1.05]	0.324		0.91	[0.60-1.37]	0.647		0.65	[0.41-1.04]	0.072
ECM1	0.92	[0.65-1.29]	0.618		0.88	[0.58-1.34]	0.549		0.63	[0.40-1.00]	0.052
ECPAS	0.83	[0.54-1.28]	0.405		0.95	[0.63-1.44]	0.818		0.63	[0.33-1.23]	0.180
EFEMP1	1.07	[0.90-1.27]	0.460		1.15	[0.76-1.73]	0.508		0.75	[0.47-1.19]	0.221
EIF4A1	1.15	[0.97-1.36]	0.115		1.54	[1.02-2.34]	0.042*		1.77	[1.15-2.73]	0.009*
ERP44	0.92	[0.76-1.11]	0.399		1.08	[0.71-1.63]	0.722		1.25	[0.82-1.89]	0.302
F11	1.12	[0.82-1.53]	0.479		0.98	[0.65-1.48]	0.928		0.57	[0.29-1.15]	0.119
F13B	0.87	[0.57-1.35]	0.543		1.08	[0.72-1.64]	0.702		0.67	[0.33-1.34]	0.254
FABP5	1.04	[0.81-1.33]	0.771		1.08	[0.71-1.64]	0.724		1.38	[0.83-2.29]	0.220
FAM3C	1.34	[0.93-1.94]	0.120		1.68	[1.09-2.58]	0.018*		1.74	[1.12-2.69]	0.013*
FBLN1	0.83	[0.59-1.16]	0.273		0.71	[0.47-1.08]	0.110		0.64	[0.41-1.01]	0.058
FETUB	0.89	[0.62-1.26]	0.506		0.90	[0.60-1.36]	0.610		0.70	[0.46-1.07]	0.100
FGFR1	0.86	[0.57-1.28]	0.449		0.69	[0.45-1.05]	0.082		0.67	[0.44-1.02]	0.061
FKBP1A	1.10	[0.85-1.42]	0.469		1.37	[0.90-2.07]	0.140		2.29	[1.43-3.66]	< 0.001*
FRMPD1	0.92	[0.79-1.06]	0.231		0.97	[0.64-1.46]	0.873		0.60	[0.31-1.17]	0.136
FTH1	0.94	[0.79-1.11]	0.470		1.05	[0.70-1.58]	0.814		0.47	[0.23-0.95]	0.035*
GALE	1.03	[0.74-1.45]	0.849		1.19	[0.79-1.79]	0.413		1.38	[0.90-2.11]	0.144
GGH	0.81	[0.60-1.09]	0.156		0.59	[0.39-0.90]	0.014*		0.58	[0.38-0.88]	0.011*
GGT1	1.25	[0.88-1.77]	0.208		1.27	[0.84-1.93]	0.263		1.44	[0.93-2.21]	0.100
GLIPR2	1.43	[0.83-2.48]	0.196		1.24	[0.82-1.87]	0.309		1.53	[0.98-2.40]	0.062
GMFG	1.24	[0.97-1.59]	0.091		1.46	[0.97-2.22]	0.073		2.2	[1.10-4.43]	0.026*
GNPTG	1.25	[0.81-1.93]	0.308		1.33	[0.87-2.02]	0.186		1.48	[0.96-2.27]	0.074
GP1BA	1.02	[0.60-1.73]	0.940		1.01	[0.67-1.52]	0.963		0.51	[0.26-0.99]	0.046*
GPI	1.65	[1.14-2.39]	0.008*		1.69	[1.12-2.57]	0.013*		2.11	[1.38-3.25]	< 0.001*
HLA-B	0.88	[0.73-1.07]	0.207		0.78	[0.52-1.17]	0.233		0.68	[0.45-1.04]	0.072
HPR	0.80	[0.63-1.01]	0.055		0.76	[0.51-1.15]	0.196		0.57	[0.37-0.87]	0.008*
HRG	0.73	[0.52-1.02]	0.062		0.62	[0.41-0.94]	0.025*		0.49	[0.31-0.78]	0.003*
HYAL1	0.92	[0.76-1.11]	0.374		0.98	[0.65-1.48]	0.933		0.38	[0.21-0.70]	0.002*
HYDIN	0.90	[0.45-1.83]	0.778		1.11	[0.74-1.68]	0.614		1.70	[0.95-3.04]	0.072
IDE	0.89	[0.55-1.44]	0.621		1.06	[0.71-1.60]	0.772		1.61	[0.85-3.06]	0.142
IGF2	0.96	[0.84-1.08]	0.475		0.89	[0.59-1.34]	0.574		0.69	[0.45-1.06]	0.090
IGHV1-18	0.99	[0.87-1.12]	0.844		1.21	[0.80-1.83]	0.363		1.33	[0.87-2.03]	0.184
IGHV1-2	1.03	[0.93-1.14]	0.596		0.92	[0.61-1.38]	0.671		1.31	[0.78-2.20]	0.310
IGHV3-15	1.00	[0.81-1.25]	0.984		1.13	[0.75-1.71]	0.552		2.12	[1.19-3.77]	0.011*
IGHV3-38	1.01	[0.91-1.12]	0.853		1.16	[0.77-1.76]	0.476		1.37	[0.85-2.23]	0.198
IGHV3-64D	1.00	[0.90-1.10]	0.938		0.95	[0.62-1.45]	0.810		0.63	[0.42-0.96]	0.032*
IGHV3-72	1.11	[1.01-1.21]	0.032*		1.45	[0.96-2.20]	0.079		1.91	[1.11-3.31]	0.020*
IGKC	1.23	[0.85-1.77]	0.272		1.46	[0.96-2.20]	0.075		1.55	[1.02-2.35]	0.040*
IGKV1-6	0.95	[0.80-1.12]	0.537		0.77	[0.51-1.16]	0.207		1.97	[1.05-3.70]	0.035*
IGKV1D-16	1.03	[0.97-1.09]	0.359		0.96	[0.64-1.45]	0.852		1.54	[0.89-2.67]	0.127
IGKV3D-15	1.05	[0.80-1.37]	0.724		1.02	[0.67-1.55]	0.921		2.07	[1.09-3.92]	0.025*
IGKV3D-20	0.96	[0.77-1.20]	0.703		1.04	[0.69-1.59]	0.839		0.79	[0.52-1.19]	0.257
IGKV4-1	1.02	[0.82-1.26]	0.885		0.93	[0.62-1.41]	0.739		1.32	[0.82-2.13]	0.254
IGKV6-21	1.03	[0.90-1.17]	0.692		1.23	[0.81-1.85]	0.333		1.39	[0.88-2.20]	0.159
IGLC7	1.01	[0.82-1.24]	0.915		1.20	[0.79-1.81]	0.391		1.36	[0.90-2.06]	0.141
IGLV1-40	1.02	[0.95-1.11]	0.550		0.89	[0.59-1.35]	0.585		1.88	[1.06-3.31]	0.030*
IHH	1.23	[0.87-1.74]	0.253		1.09	[0.72-1.65]	0.674		1.61	[0.80-3.26]	0.182
IL1R2	1.37	[1.00-1.88]	0.049*		1.29	[0.85-1.97]	0.238		3.21	[1.36-7.57]	0.008*
ITGA1	1.20	[0.86-1.67]	0.284		1.23	[0.81-1.87]	0.339		1.82	[0.97-3.44]	0.064
ITGA2	0.97	[0.86-1.09]	0.587		0.76	[0.50-1.14]	0.181		0.72	[0.47-1.09]	0.118
ITGAL	0.84	[0.60-1.19]	0.337		1.01	[0.67-1.52]	0.964		0.77	[0.51-1.17]	0.220
ITGB1	0.79	[0.48-1.31]	0.361		0.85	[0.56-1.28]	0.426		0.68	[0.37-1.26]	0.218
ITLN1	1.07	[0.98-1.17]	0.143		1.23	[0.81-1.85]	0.329		1.76	[1.00-3.11]	0.052
IZUMO3	1.01	[0.94-1.09]	0.693		1.21	[0.80-1.84]	0.374		1.50	[0.87-2.59]	0.144
KCTD12	1.06	[0.91-1.24]	0.461		1.22	[0.80-1.85]	0.354		1.34	[0.81-2.22]	0.258
L1CAM	1.01	[0.85-1.21]	0.904		1.01	[0.67-1.52]	0.981		1.41	[0.86-2.33]	0.177
LAMB2	0.89	[0.80-0.98]	0.015*		0.84	[0.55-1.27]	0.400		0.62	[0.38-1.01]	0.055
LASP1	1.21	[0.95-1.54]	0.127		1.21	[0.80-1.83]	0.359		2.25	[1.15-4.39]	0.017*
LECT2	0.95	[0.85-1.06]	0.379		0.74	[0.49-1.13]	0.165		0.56	[0.36-0.88]	0.012*
LGALSL	1.00	[0.89-1.11]	0.923		1.10	[0.73-1.67]	0.635		2.20	[1.15-4.22]	0.018*
LIMS1	1.00	[0.86-1.16]	0.984		1.21	[0.80-1.83]	0.361		1.32	[0.87-2.01]	0.190
LSAMP	0.96	[0.88-1.04]	0.310		0.98	[0.65-1.48]	0.916		0.60	[0.35-1.03]	0.062
LUM	0.77	[0.53-1.14]	0.190		0.79	[0.52-1.20]	0.267		0.59	[0.35-0.98]	0.042*
MADCAM1	0.93	[0.74-1.16]	0.522		1.12	[0.74-1.68]	0.595		0.75	[0.44-1.29]	0.300
MANBA	1.01	[0.92-1.12]	0.783		1.04	[0.69-1.57]	0.852		1.24	[0.80-1.91]	0.337
MAPRE2	1.05	[0.83-1.33]	0.687		1.34	[0.88-2.02]	0.170		1.84	[0.94-3.58]	0.073
MCAM	1.69	[0.87-3.28]	0.120		1.34	[0.88-2.04]	0.177		1.79	[1.14-2.81]	0.012*
MGP	1.30	[0.94-1.78]	0.109		1.43	[0.94-2.15]	0.092		2.17	[1.40-3.34]	< 0.001*
MMP3	1.05	[0.94-1.17]	0.381		1.13	[0.75-1.72]	0.562		1.38	[0.89-2.12]	0.151
MMP9	1.25	[0.91-1.73]	0.175		1.16	[0.76-1.75]	0.496		1.77	[1.14-2.75]	0.011*
MMRN2	0.99	[0.70-1.41]	0.974		1.01	[0.67-1.52]	0.977		0.67	[0.39-1.14]	0.140
MPO	1.08	[0.84-1.38]	0.553		1.16	[0.76-1.77]	0.482		1.7	[0.90-3.22]	0.103
MYL9	0.93	[0.67-1.30]	0.671		0.96	[0.64-1.45]	0.854		0.77	[0.47-1.25]	0.282
NEXN	1.00	[0.90-1.08]	0.816		0.98	[0.65-1.47]	0.916		0.58	[0.30-1.13]	0.112
PARK7	1.11	[0.88-1.39]	0.372		1.25	[0.83-1.89]	0.292		1.61	[0.99-2.63]	0.054
PCOLCE	0.91	[0.60-1.36]	0.632		0.97	[0.64-1.46]	0.872		2.68	[1.35-5.33]	0.005*
PDCD1LG2	0.97	[0.86-1.09]	0.562		0.81	[0.54-1.22]	0.311		0.73	[0.48-1.11]	0.137
PDLIM1	1.08	[0.86-1.37]	0.514		1.12	[0.74-1.69]	0.591		0.73	[0.43-1.25]	0.253
PDLIM5	1.01	[0.90-1.13]	0.891		0.91	[0.60-1.37]	0.656		1.3	[0.81-2.08]	0.272
PFN1	1.07	[0.77-1.48]	0.703		0.94	[0.62-1.42]	0.767		1.55	[1.01-2.40]	0.047*
PGLYRP2	0.88	[0.63-1.23]	0.466		0.82	[0.54-1.24]	0.341		0.64	[0.41-1.00]	0.048*
PI16	0.86	[0.70-1.05]	0.144		0.73	[0.48-1.11]	0.142		0.57	[0.36-0.90]	0.016*
PKHD1L1	1.04	[0.90-1.21]	0.602		1.10	[0.73-1.65]	0.662		1.34	[0.79-2.28]	0.277
POMGNT1	0.95	[0.85-1.07]	0.414		0.90	[0.60-1.36]	0.628		0.75	[0.47-1.17]	0.202
PPIA	1.10	[0.75-1.62]	0.623		0.92	[0.61-1.38]	0.669		1.73	[1.02-2.94]	0.043*
PPIB	1.17	[0.78-1.76]	0.455		1.17	[0.77-1.77]	0.452		1.53	[1.00-2.35]	0.050*
PRDX5	0.97	[0.72-1.32]	0.866		0.97	[0.64-1.47]	0.895		1.36	[0.88-2.09]	0.169
PRSS1	0.71	[0.44-1.15]	0.165		0.83	[0.55-1.25]	0.376		0.57	[0.29-1.11]	0.098
PSMA4	0.84	[0.62-1.14]	0.262		0.85	[0.56-1.28]	0.434		0.72	[0.48-1.10]	0.130
PSME1	1.10	[0.95-1.27]	0.194		1.62	[1.07-2.45]	0.023*		1.82	[1.19-2.79]	0.006*
PTGDS	1.00	[0.66-1.51]	0.995		1.00	[0.66-1.51]	0.990		0.73	[0.47-1.13]	0.155
RAB7A	1.04	[0.94-1.16]	0.458		1.60	[1.05-2.43]	0.030*		1.66	[1.09-2.54]	0.018*
RAD23B	0.93	[0.82-1.04]	0.208		1.13	[0.75-1.71]	0.560		0.63	[0.40-0.99]	0.044*
RARRES2	0.90	[0.75-1.08]	0.278		1.00	[0.66-1.51]	0.999		0.69	[0.46-1.05]	0.084
RASSF5	1.04	[0.96-1.13]	0.355		1.26	[0.83-1.90]	0.274		1.59	[1.04-2.43]	0.033*
REC8	0.87	[0.69-1.10]	0.239		0.77	[0.50-1.18]	0.225		0.65	[0.42-1.01]	0.054
ROCK2	0.99	[0.84-1.16]	0.855		0.92	[0.61-1.39]	0.688		0.73	[0.48-1.11]	0.146
S100A4	1.01	[0.78-1.31]	0.935		1.16	[0.77-1.74]	0.487		1.48	[0.95-2.30]	0.086
S100A8	1.22	[0.94-1.59]	0.138		1.51	[0.98-2.32]	0.061		1.83	[1.19-2.82]	0.006*
S100A9	1.38	[1.05-1.80]	0.021*		1.55	[1.01-2.37]	0.045*		1.84	[1.19-2.84]	0.006*
SBSN	1.00	[0.87-1.14]	0.963		0.90	[0.59-1.36]	0.610		1.44	[0.87-2.37]	0.153
SEMA4B	1.00	[0.59-1.70]	0.996		0.90	[0.60-1.35]	0.609		0.58	[0.28-1.21]	0.148
SERPINA5	1.05	[0.70-1.57]	0.828		0.93	[0.62-1.41]	0.745		0.71	[0.42-1.19]	0.196
SERPINB1	1.39	[1.03-1.88]	0.031*		1.42	[0.94-2.16]	0.095		2.41	[1.15-5.06]	0.019*
SFTPD	1.02	[0.93-1.11]	0.709		1.08	[0.72-1.63]	0.702		0.67	[0.39-1.13]	0.135
SGO2	1.06	[0.71-1.59]	0.775		1.36	[0.90-2.05]	0.151		2.34	[1.25-4.39]	0.008*
SH3BGRL3	1.04	[0.76-1.43]	0.789		1.01	[0.67-1.53]	0.945		1.32	[0.81-2.16]	0.263
SHBG	0.91	[0.70-1.20]	0.513		0.88	[0.58-1.33]	0.554		0.70	[0.45-1.08]	0.104
SLC9A3R1	1.11	[1.01-1.23]	0.033*		1.17	[0.78-1.77]	0.448		2.17	[1.19-3.95]	0.011*
SOD1	1.21	[0.95-1.54]	0.120		1.51	[1.00-2.28]	0.053		1.89	[1.12-3.17]	0.017*
SOD3	0.78	[0.57-1.06]	0.106		0.84	[0.55-1.27]	0.401		0.55	[0.35-0.87]	0.011*
ST3GAL6	1.02	[0.83-1.25]	0.844		1.12	[0.74-1.69]	0.596		1.45	[0.80-2.61]	0.221
TAGLN2	1.10	[0.86-1.41]	0.442		1.05	[0.70-1.59]	0.809		1.53	[0.76-3.06]	0.234
TALDO1	1.55	[1.04-2.32]	0.032*		1.21	[0.80-1.84]	0.359		2.16	[1.1-4.240]	0.025*
TGFBR3	1.15	[0.96-1.39]	0.134		1.17	[0.78-1.77]	0.443		2.04	[1.02-4.09]	0.045*
THBS4	0.92	[0.77-1.10]	0.352		0.82	[0.55-1.24]	0.354		0.61	[0.32-1.15]	0.127
TKT	1.42	[0.92-2.19]	0.118		1.20	[0.79-1.82]	0.393		1.97	[1.06-3.66]	0.031*
TMSB4X	1.16	[0.95-1.43]	0.152		1.35	[0.89-2.05]	0.159		1.44	[0.95-2.19]	0.084
TPM3	0.94	[0.72-1.23]	0.662		1.06	[0.70-1.61]	0.779		0.57	[0.31-1.05]	0.073
TXN	1.25	[0.92-1.70]	0.162		0.93	[0.62-1.41]	0.740		1.77	[0.88-3.56]	0.112
TXNDC17	1.04	[0.91-1.18]	0.562		1.21	[0.80-1.83]	0.361		1.59	[0.98-2.59]	0.059
UGP2	1.11	[0.85-1.46]	0.441		1.12	[0.74-1.68]	0.602		1.59	[0.98-2.58]	0.063
VIM	1.28	[0.94-1.74]	0.116		1.38	[0.91-2.08]	0.130		2.08	[1.24-3.48]	0.005*
VSIG4	1.08	[0.92-1.27]	0.373		1.18	[0.78-1.78]	0.424		1.76	[1.16-2.68]	0.008*
WARS1	1.06	[0.98-1.14]	0.164		1.30	[0.86-1.95]	0.215		2.19	[1.14-4.19]	0.018*
WDR44	1.07	[0.97-1.18]	0.156		1.33	[0.88-2.01]	0.182		1.71	[1.09-2.70]	0.020*
YARS1	1.02	[0.93-1.11]	0.716		1.13	[0.75-1.71]	0.558		2.38	[1.24-4.55]	0.009*
YTHDC2	0.93	[0.64-1.33]	0.674		1.02	[0.67-1.53]	0.941		1.44	[0.78-2.65]	0.248
ZYX	1.04	[0.82-1.33]	0.754		1.24	[0.82-1.88]	0.303		1.37	[0.85-2.21]	0.197
